# Supplementary material for: catena-Poly[[aqua­(2-iodo­benzoato-κO)cobalt(II)]-μ-aqua-μ-2-iodo­benzoato-κ2 O:O′]
Source: Acta Crystallogr Sect E Struct Rep Online. 2012 Apr 18;68(Pt 5):m601–2. doi: 10.1107/S1600536812015115 (PMC3344342; doi:10.1107/S1600536812015115)
Supplement: Supplementary file 1 [file e-68-0m601-sup1.cif]

##############################################################################
#                                                                            #
# This CIF contains the data in a paper accepted for publication in          #
# Acta Crystallographica Section E. It conforms to the requirements of       #
# Notes for Authors for Acta Crystallographica Section E, and has been       #
# peer reviewed under the auspices of the IUCr Commission on Journals.       #
#                                                                            #
# Full details of the Crystallographic Information File format               #
# are given in the paper "The Crystallographic Information File (CIF):       #
# a New Standard Archive File for Crystallography" by S. R. Hall, F. H.      #
# Allen and I. D. Brown [Acta Cryst. (1991), A47, 655-685].                  #
#                                                                            #
# The current version of the core CIF dictionary is obtainable from          #
# ftp://ftp.iucr.org/pub/cif_core.dic.                                       #
#                                                                            #
# Software is freely available for graphical display of the structure(s)     #
# in this CIF. For information consult the CIF software page                 #
# http://www.iucr.org/resources/cif/software.                                #
#                                                                            #
# This file may be used for bona fide research purposes within the           #
# scientific community so long as proper attribution is given to the journal # 
# article from which it was obtained.                                        #
#                                                                            #
##############################################################################
data_I
_audit_creation_method     SHELXL-97
_chemical_name_systematic
;
<i>catena</i>-Poly[[aqua(2-iodobenzoato-\k<i>O</i>)cobalt(II)]-
\m-aqua-\m-2-iodobenzoato-\k^2^<i>O</i>:<i>O</i>']
;
_chemical_name_common     ?
_chemical_formula_moiety     'C14 H12 Co I2 O6'
_chemical_formula_sum     'C14 H12 Co I2 O6'
_chemical_formula_iupac     '[Co (C7 H4 I O2)2 (H2 O)2]'
_chemical_formula_weight     588.97
_chemical_melting_point     ?
_symmetry_cell_setting     orthorhombic
_symmetry_space_group_name_H-M     'P 21 21 21'
_symmetry_space_group_name_Hall     'P 2ac 2ab'
loop_
    _symmetry_equiv_pos_as_xyz
    'x, y, z'
    'x+1/2, -y+1/2, -z'
    '-x, y+1/2, -z+1/2'
    '-x+1/2, -y, z+1/2'
_cell_length_a     7.5051(3)
_cell_length_b     10.5639(4)
_cell_length_c     21.6723(9)
_cell_angle_alpha     90.00
_cell_angle_beta     90.00
_cell_angle_gamma     90.00
_cell_volume     1718.25(12)
_cell_formula_units_Z     4
_cell_measurement_reflns_used     9972
_cell_measurement_theta_min     2.69
_cell_measurement_theta_max     28.43
_cell_measurement_temperature     100(2)
_exptl_crystal_description     block
_exptl_crystal_colour     orange
_exptl_crystal_size_max     0.26
_exptl_crystal_size_mid     0.23
_exptl_crystal_size_min     0.17
_exptl_crystal_density_diffrn     2.277
_exptl_crystal_density_meas     ?
_exptl_crystal_density_method     'not measured'
_exptl_crystal_F_000     1108
_exptl_absorpt_coefficient_mu     4.617
_exptl_absorpt_correction_type     multi-scan
_exptl_absorpt_process_details     '(SADABS; Bruker, 2005)'
_exptl_absorpt_correction_T_min     0.313
_exptl_absorpt_correction_T_max     0.456
_exptl_special_details
;
;
_diffrn_ambient_temperature     100(2)
_diffrn_radiation_type     MoK\a
_diffrn_radiation_wavelength     0.71073
_diffrn_radiation_source     'fine-focus sealed tube'
_diffrn_radiation_monochromator     graphite
_diffrn_measurement_device_type     'Bruker Kappa APEXII CCD area-detector'
_diffrn_measurement_method     '\f and \w scans'
_diffrn_detector_area_resol_mean     ?
_diffrn_reflns_number     30167
_diffrn_reflns_av_R_equivalents     0.0370
_diffrn_reflns_av_sigmaI/netI     0.0196
_diffrn_reflns_theta_min     1.88
_diffrn_reflns_theta_max     28.42
_diffrn_reflns_theta_full     28.42
_diffrn_measured_fraction_theta_max     0.998
_diffrn_measured_fraction_theta_full     0.998
_diffrn_reflns_limit_h_min     -10
_diffrn_reflns_limit_h_max     10
_diffrn_reflns_limit_k_min     -13
_diffrn_reflns_limit_k_max     14
_diffrn_reflns_limit_l_min     -29
_diffrn_reflns_limit_l_max     28
_diffrn_standards_number     ?
_diffrn_standards_interval_count     ?
_diffrn_standards_interval_time     ?
_diffrn_standards_decay_%     ?
_refine_special_details
;
 Refinement of F^2^ against ALL reflections.  The weighted R-factor wR and
 goodness of fit S are based on F^2^, conventional R-factors R are based
 on F, with F set to zero for negative F^2^. The threshold expression of
 F^2^ > 2sigma(F^2^) is used only for calculating R-factors(gt) etc. and is
 not relevant to the choice of reflections for refinement.  R-factors based
 on F^2^ are statistically about twice as large as those based on F, and R-
 factors based on ALL data will be even larger.
;
_reflns_number_total     4313
_reflns_number_gt     4300
_reflns_threshold_expression     I>2\s(I)
_refine_ls_structure_factor_coef     Fsqd
_refine_ls_matrix_type     full
_refine_ls_R_factor_all     0.0202
_refine_ls_R_factor_gt     0.0201
_refine_ls_wR_factor_gt     0.0509
_refine_ls_wR_factor_ref     0.0510
_refine_ls_goodness_of_fit_ref     1.202
_refine_ls_restrained_S_all     1.270
_refine_ls_number_reflns     4313
_refine_ls_number_parameters     224
_refine_ls_number_restraints     8
_refine_ls_hydrogen_treatment     mixed
_refine_ls_weighting_scheme     calc
_refine_ls_weighting_details
         'calc w=1/[\s^2^(Fo^2^)+(0.0209P)^2^+2.2878P] where P=(Fo^2^+2Fc^2^)/3'
_atom_sites_solution_hydrogens     geom
_atom_sites_solution_primary     direct
_atom_sites_solution_secondary     difmap
_refine_ls_shift/su_max     0.002
_refine_ls_shift/su_mean     0.000
_refine_diff_density_max     0.603
_refine_diff_density_min     -1.028
_refine_ls_extinction_method     none
_refine_ls_extinction_coef     ?
_refine_ls_abs_structure_details     'Flack (1983), 1835 Friedel pairs'
_refine_ls_abs_structure_Flack     0.016(19)
loop_
    _atom_type_symbol
    _atom_type_description
    _atom_type_scat_dispersion_real
    _atom_type_scat_dispersion_imag
    _atom_type_scat_source
    'C' 'C' 0.0033 0.0016
                         'International Tables Vol C Tables 4.2.6.8 and 6.1.1.4'
    'H' 'H' 0.0000 0.0000
                         'International Tables Vol C Tables 4.2.6.8 and 6.1.1.4'
    'O' 'O' 0.0106 0.0060
                         'International Tables Vol C Tables 4.2.6.8 and 6.1.1.4'
    'Co' 'Co' 0.3494 0.9721
                         'International Tables Vol C Tables 4.2.6.8 and 6.1.1.4'
    'I' 'I' -0.4742 1.8119
                         'International Tables Vol C Tables 4.2.6.8 and 6.1.1.4'
_computing_data_collection     'APEX2 (Bruker, 2007)'
_computing_cell_refinement     'SAINT (Bruker, 2007)'
_computing_data_reduction     'SAINT (Bruker, 2007)'
_computing_structure_solution     'SHELXS97 (Sheldrick, 2008)'
_computing_structure_refinement     'SHELXL97 (Sheldrick, 2008)'
_computing_molecular_graphics     'ORTEP-3 for Windows (Farrugia, 1997)'
_computing_publication_material
                                'WinGX (Farrugia, 1999) and PLATON (Spek, 2009)'
loop_
    _atom_site_type_symbol
    _atom_site_label
    _atom_site_fract_x
    _atom_site_fract_y
    _atom_site_fract_z
    _atom_site_U_iso_or_equiv
    _atom_site_adp_type
    _atom_site_calc_flag
    _atom_site_refinement_flags
    _atom_site_occupancy
    _atom_site_symmetry_multiplicity
    _atom_site_disorder_assembly
    _atom_site_disorder_group
    I I1 1.14075(3) 0.58295(2) 0.834432(12) 0.02259(6) Uani d . 1 1 . .
    I I2 0.86998(3) -0.04434(2) 0.858655(9) 0.01608(6) Uani d . 1 1 . .
    Co Co1 0.81243(5) 0.25155(4) 0.997594(19) 0.00670(8) Uani d . 1 1 . .
    O O1 1.0232(3) 0.2952(2) 0.86860(10) 0.0128(5) Uani d . 1 1 . .
    O O2 0.7492(3) 0.3161(2) 0.90771(10) 0.0107(4) Uani d . 1 1 . .
    O O3 0.4106(3) 0.0744(2) 0.98386(11) 0.0136(5) Uani d . 1 1 . .
    O O4 0.7100(3) 0.0786(2) 0.98080(11) 0.0122(4) Uani d . 1 1 . .
    O O5 0.5662(3) 0.3202(2) 1.03253(11) 0.0093(4) Uani d D 1 1 . .
    H H51 0.562(7) 0.289(4) 1.0690(12) 0.030(14) Uiso d D 1 1 . .
    H H52 0.561(7) 0.4004(18) 1.037(2) 0.034(14) Uiso d D 1 1 . .
    O O6 0.8845(3) 0.1971(2) 1.08789(11) 0.0148(5) Uani d D 1 1 . .
    H H61 0.993(3) 0.190(5) 1.100(2) 0.021(12) Uiso d D 1 1 . .
    H H62 0.824(6) 0.151(5) 1.113(2) 0.048(17) Uiso d D 1 1 . .
    C C1 0.8667(5) 0.3361(3) 0.86686(13) 0.0104(5) Uani d . 1 1 . .
    C C2 0.8126(4) 0.4134(3) 0.81193(14) 0.0125(6) Uani d . 1 1 . .
    C C3 0.9090(5) 0.5170(3) 0.79051(15) 0.0161(7) Uani d . 1 1 . .
    C C4 0.8484(6) 0.5875(4) 0.74032(16) 0.0229(8) Uani d . 1 1 . .
    H H4 0.9116 0.6607 0.7273 0.027 Uiso calc R 1 1 . .
    C C5 0.6959(6) 0.5502(5) 0.70965(16) 0.0311(10) Uani d . 1 1 . .
    H H5 0.6560 0.5967 0.6748 0.037 Uiso calc R 1 1 . .
    C C6 0.6007(6) 0.4452(5) 0.72940(19) 0.0329(10) Uani d . 1 1 . .
    H H6 0.4969 0.4192 0.7078 0.040 Uiso calc R 1 1 . .
    C C7 0.6571(5) 0.3786(4) 0.78044(16) 0.0201(7) Uani d . 1 1 . .
    H H7 0.5897 0.3082 0.7945 0.024 Uiso calc R 1 1 . .
    C C8 0.5602(4) 0.0274(3) 0.97274(13) 0.0082(5) Uani d . 1 1 . .
    C C9 0.5600(4) -0.1065(3) 0.94894(14) 0.0081(5) Uani d . 1 1 . .
    C C10 0.6767(4) -0.1532(3) 0.90444(13) 0.0088(6) Uani d . 1 1 . .
    C C11 0.6674(4) -0.2780(3) 0.88547(15) 0.0134(6) Uani d . 1 1 . .
    H H11 0.7435 -0.3072 0.8535 0.016 Uiso calc R 1 1 . .
    C C12 0.5480(5) -0.3607(3) 0.91279(16) 0.0157(7) Uani d . 1 1 . .
    H H12 0.5450 -0.4471 0.9006 0.019 Uiso calc R 1 1 . .
    C C13 0.4330(5) -0.3169(3) 0.95795(18) 0.0183(7) Uani d . 1 1 . .
    H H13 0.3521 -0.3733 0.9774 0.022 Uiso calc R 1 1 . .
    C C14 0.4365(5) -0.1903(3) 0.97459(15) 0.0137(6) Uani d . 1 1 . .
    H H14 0.3531 -0.1599 1.0040 0.016 Uiso calc R 1 1 . .
loop_
    _atom_site_aniso_label
    _atom_site_aniso_U_11
    _atom_site_aniso_U_22
    _atom_site_aniso_U_33
    _atom_site_aniso_U_12
    _atom_site_aniso_U_13
    _atom_site_aniso_U_23
    I1 0.01863(11) 0.01494(11) 0.03419(13) -0.00281(9) 0.00237(10) 0.00476(9)
    I2 0.01887(10) 0.01658(10) 0.01281(9) -0.00775(9) 0.00753(8) -0.00351(8)
    Co1 0.00702(19) 0.00527(16) 0.00782(16) -0.00060(14) -0.00006(14)
                                                                    -0.00093(15)
    O1 0.0111(11) 0.0154(11) 0.0118(11) 0.0016(9) 0.0016(8) 0.0024(9)
    O2 0.0092(11) 0.0128(11) 0.0102(10) 0.0004(9) 0.0007(8) 0.0018(8)
    O3 0.0117(11) 0.0071(10) 0.0221(12) 0.0017(8) 0.0011(8) -0.0025(9)
    O4 0.0091(10) 0.0069(10) 0.0208(11) -0.0004(8) 0.0004(9) -0.0025(9)
    O5 0.0088(10) 0.0056(10) 0.0135(11) -0.0002(8) -0.0002(8) -0.0014(8)
    O6 0.0092(11) 0.0205(12) 0.0146(11) 0.0002(10) -0.0005(9) 0.0039(9)
    C1 0.0114(13) 0.0107(13) 0.0092(13) -0.0034(12) 0.0005(12) -0.0020(10)
    C2 0.0144(15) 0.0163(15) 0.0067(13) 0.0044(12) 0.0008(11) -0.0022(11)
    C3 0.0202(17) 0.0169(17) 0.0111(14) 0.0077(13) 0.0059(12) 0.0005(12)
    C4 0.032(2) 0.0222(17) 0.0145(16) 0.0163(17) 0.0104(15) 0.0081(13)
    C5 0.039(2) 0.044(3) 0.0107(15) 0.023(2) 0.0014(15) 0.0072(16)
    C6 0.028(2) 0.053(3) 0.0177(17) 0.012(2) -0.0096(15) -0.0045(19)
    C7 0.0167(17) 0.0296(19) 0.0139(15) 0.0014(15) -0.0035(13) -0.0010(13)
    C8 0.0106(13) 0.0065(14) 0.0075(12) 0.0013(11) 0.0005(10) 0.0006(10)
    C9 0.0093(13) 0.0054(13) 0.0096(13) 0.0005(11) -0.0006(11) -0.0011(10)
    C10 0.0101(14) 0.0111(15) 0.0052(12) -0.0006(11) 0.0000(10) -0.0003(10)
    C11 0.0139(16) 0.0139(15) 0.0124(14) 0.0004(12) 0.0018(12) -0.0059(11)
    C12 0.0186(17) 0.0083(15) 0.0202(16) -0.0011(13) 0.0010(13) -0.0066(12)
    C13 0.0198(17) 0.0116(16) 0.0235(17) -0.0066(14) 0.0052(14) -0.0014(13)
    C14 0.0161(15) 0.0118(15) 0.0132(14) -0.0038(13) 0.0063(12) -0.0041(12)
_geom_special_details
;
 All esds (except the esd in the dihedral angle between two l.s. planes)
 are estimated using the full covariance matrix.  The cell esds are taken
 into account individually in the estimation of esds in distances, angles
 and torsion angles; correlations between esds in cell parameters are only
 used when they are defined by crystal symmetry.  An approximate (isotropic)
 treatment of cell esds is used for estimating esds involving l.s. planes.
;
loop_
    _geom_bond_atom_site_label_1
    _geom_bond_atom_site_label_2
    _geom_bond_site_symmetry_2
    _geom_bond_distance
    _geom_bond_publ_flag
    I1 C3 . 2.102(4) ?
    I2 C10 . 2.100(3) ?
    Co1 O2 . 2.118(2) yes
    Co1 O3 2_557 2.021(2) yes
    Co1 O4 . 2.016(2) yes
    Co1 O5 . 2.124(2) yes
    Co1 O5 2_557 2.151(2) yes
    Co1 O6 . 2.110(2) yes
    O1 C1 . 1.252(4) ?
    O2 C1 . 1.267(4) ?
    O3 Co1 2_457 2.021(2) ?
    O3 C8 . 1.251(4) ?
    O4 C8 . 1.260(4) ?
    O5 Co1 2_457 2.151(2) ?
    O5 H51 . 0.855(19) ?
    O5 H52 . 0.855(18) ?
    O6 H61 . 0.854(18) ?
    O6 H62 . 0.86(2) ?
    C2 C1 . 1.499(4) ?
    C3 C2 . 1.392(5) ?
    C3 C4 . 1.395(5) ?
    C4 C5 . 1.381(7) ?
    C4 H4 . 0.9500 ?
    C5 C6 . 1.387(7) ?
    C5 H5 . 0.9500 ?
    C6 C7 . 1.377(5) ?
    C6 H6 . 0.9500 ?
    C7 C2 . 1.400(5) ?
    C7 H7 . 0.9500 ?
    C8 C9 . 1.506(4) ?
    C9 C10 . 1.393(4) ?
    C9 C14 . 1.397(4) ?
    C11 C10 . 1.382(4) ?
    C11 H11 . 0.9500 ?
    C12 C11 . 1.385(5) ?
    C12 H12 . 0.9500 ?
    C13 C12 . 1.385(5) ?
    C13 H13 . 0.9500 ?
    C14 C13 . 1.385(4) ?
    C14 H14 . 0.9500 ?
loop_
    _geom_angle_atom_site_label_1
    _geom_angle_atom_site_label_2
    _geom_angle_atom_site_label_3
    _geom_angle_site_symmetry_1
    _geom_angle_site_symmetry_3
    _geom_angle
    _geom_angle_publ_flag
    O2 Co1 O5 . . 91.32(9) ?
    O2 Co1 O5 . 2_557 91.88(9) ?
    O3 Co1 O6 2_557 . 88.28(10) ?
    O3 Co1 O2 2_557 . 88.37(10) ?
    O3 Co1 O5 2_557 . 86.32(9) ?
    O3 Co1 O5 2_557 2_557 93.32(9) ?
    O4 Co1 O2 . . 92.32(9) ?
    O4 Co1 O3 . 2_557 178.57(10) ?
    O4 Co1 O5 . . 92.41(9) ?
    O4 Co1 O5 . 2_557 87.92(9) ?
    O4 Co1 O6 . . 91.04(10) ?
    O5 Co1 O5 . 2_557 176.77(4) ?
    O6 Co1 O2 . . 176.58(10) ?
    O6 Co1 O5 . . 89.15(9) ?
    O6 Co1 O5 . 2_557 87.63(9) ?
    C1 O2 Co1 . . 122.7(2) ?
    C8 O3 Co1 . 2_457 136.6(2) ?
    C8 O4 Co1 . . 139.0(2) ?
    Co1 O5 Co1 . 2_457 122.81(10) ?
    Co1 O5 H51 . . 103(3) ?
    Co1 O5 H51 2_457 . 97(4) ?
    Co1 O5 H52 . . 115(4) ?
    Co1 O5 H52 2_457 . 110(4) ?
    H51 O5 H52 . . 106(4) ?
    Co1 O6 H61 . . 123(3) ?
    Co1 O6 H62 . . 127(4) ?
    H61 O6 H62 . . 106(4) ?
    O1 C1 O2 . . 125.1(3) ?
    O1 C1 C2 . . 117.8(3) ?
    O2 C1 C2 . . 117.2(3) ?
    C3 C2 C1 . . 123.5(3) ?
    C3 C2 C7 . . 118.5(3) ?
    C7 C2 C1 . . 118.0(3) ?
    C2 C3 I1 . . 122.7(2) ?
    C2 C3 C4 . . 120.7(4) ?
    C4 C3 I1 . . 116.5(3) ?
    C5 C4 C3 . . 119.5(4) ?
    C5 C4 H4 . . 120.2 ?
    C3 C4 H4 . . 120.2 ?
    C4 C5 C6 . . 120.5(3) ?
    C4 C5 H5 . . 119.8 ?
    C6 C5 H5 . . 119.8 ?
    C7 C6 C5 . . 119.8(4) ?
    C7 C6 H6 . . 120.1 ?
    C5 C6 H6 . . 120.1 ?
    C6 C7 C2 . . 120.9(4) ?
    C6 C7 H7 . . 119.5 ?
    C2 C7 H7 . . 119.5 ?
    O3 C8 O4 . . 127.2(3) ?
    O3 C8 C9 . . 116.0(3) ?
    O4 C8 C9 . . 116.8(3) ?
    C10 C9 C8 . . 124.7(3) ?
    C10 C9 C14 . . 117.9(3) ?
    C14 C9 C8 . . 117.3(3) ?
    C9 C10 I2 . . 124.6(2) ?
    C11 C10 I2 . . 114.6(2) ?
    C11 C10 C9 . . 120.8(3) ?
    C10 C11 C12 . . 120.5(3) ?
    C10 C11 H11 . . 119.8 ?
    C12 C11 H11 . . 119.8 ?
    C11 C12 H12 . . 120.2 ?
    C13 C12 C11 . . 119.6(3) ?
    C13 C12 H12 . . 120.2 ?
    C12 C13 H13 . . 120.1 ?
    C14 C13 C12 . . 119.7(3) ?
    C14 C13 H13 . . 120.1 ?
    C9 C14 H14 . . 119.3 ?
    C13 C14 C9 . . 121.4(3) ?
    C13 C14 H14 . . 119.3 ?
loop_
    _geom_torsion_atom_site_label_1
    _geom_torsion_atom_site_label_2
    _geom_torsion_atom_site_label_3
    _geom_torsion_atom_site_label_4
    _geom_torsion_site_symmetry_1
    _geom_torsion_site_symmetry_2
    _geom_torsion_site_symmetry_3
    _geom_torsion_site_symmetry_4
    _geom_torsion
    _geom_torsion_publ_flag
    O3 Co1 O2 C1 2_557 . . . 72.6(2) ?
    O4 Co1 O2 C1 . . . . -108.6(2) ?
    O5 Co1 O2 C1 . . . . 158.9(2) ?
    O5 Co1 O2 C1 2_557 . . . -20.6(2) ?
    O2 Co1 O4 C8 . . . . -70.4(3) ?
    O5 Co1 O4 C8 . . . . 21.0(3) ?
    O5 Co1 O4 C8 2_557 . . . -162.2(3) ?
    O6 Co1 O4 C8 . . . . 110.2(3) ?
    O2 Co1 O5 Co1 . . . 2_457 63.36(13) ?
    O3 Co1 O5 Co1 2_557 . . 2_457 151.65(14) ?
    O4 Co1 O5 Co1 . . . 2_457 -29.01(13) ?
    O6 Co1 O5 Co1 . . . 2_457 -120.02(13) ?
    Co1 O2 C1 O1 . . . . 16.8(4) ?
    Co1 O2 C1 C2 . . . . -164.0(2) ?
    Co1 O3 C8 O4 2_457 . . . 14.0(5) ?
    Co1 O3 C8 C9 2_457 . . . -168.0(2) ?
    Co1 O4 C8 O3 . . . . -13.8(5) ?
    Co1 O4 C8 C9 . . . . 168.2(2) ?
    C3 C2 C1 O1 . . . . -51.1(4) ?
    C3 C2 C1 O2 . . . . 129.7(3) ?
    C7 C2 C1 O1 . . . . 128.6(3) ?
    C7 C2 C1 O2 . . . . -50.7(4) ?
    I1 C3 C2 C1 . . . . -2.0(4) ?
    I1 C3 C2 C7 . . . . 178.3(2) ?
    C4 C3 C2 C1 . . . . -177.9(3) ?
    C4 C3 C2 C7 . . . . 2.4(5) ?
    I1 C3 C4 C5 . . . . -179.4(3) ?
    C2 C3 C4 C5 . . . . -3.3(5) ?
    C3 C4 C5 C6 . . . . 1.6(6) ?
    C4 C5 C6 C7 . . . . 0.9(6) ?
    C5 C6 C7 C2 . . . . -1.7(6) ?
    C6 C7 C2 C1 . . . . -179.6(3) ?
    C6 C7 C2 C3 . . . . 0.1(5) ?
    O3 C8 C9 C10 . . . . 142.8(3) ?
    O3 C8 C9 C14 . . . . -38.8(4) ?
    O4 C8 C9 C10 . . . . -39.0(4) ?
    O4 C8 C9 C14 . . . . 139.4(3) ?
    C8 C9 C10 I2 . . . . -2.7(4) ?
    C8 C9 C10 C11 . . . . 179.7(3) ?
    C14 C9 C10 I2 . . . . 178.9(2) ?
    C14 C9 C10 C11 . . . . 1.4(5) ?
    C8 C9 C14 C13 . . . . -176.5(3) ?
    C10 C9 C14 C13 . . . . 2.0(5) ?
    C12 C11 C10 I2 . . . . 178.7(3) ?
    C12 C11 C10 C9 . . . . -3.5(5) ?
    C13 C12 C11 C10 . . . . 2.2(5) ?
    C14 C13 C12 C11 . . . . 1.1(6) ?
    C9 C14 C13 C12 . . . . -3.2(6) ?
loop_
    _geom_hbond_atom_site_label_D
    _geom_hbond_atom_site_label_H
    _geom_hbond_atom_site_label_A
    _geom_hbond_site_symmetry_A
    _geom_hbond_distance_DH
    _geom_hbond_distance_HA
    _geom_hbond_distance_DA
    _geom_hbond_angle_DHA
    _geom_hbond_publ_flag
    O5 H51 O1 2_457 0.86(3) 1.64(3) 2.486(3) 167(5) yes
    O6 H61 O2 2_557 0.86(2) 1.92(2) 2.742(3) 161(4) yes
    C4 H4 O1 3_756 0.95 2.56 3.364(4) 142 yes
    C13 H13 O4 2_447 0.95 2.58 3.495(4) 162 yes
data_global
_journal_date_recd_electronic     2012-03-29
_journal_date_accepted     2012-04-05
_journal_name_full     'Acta Crystallographica, Section E'
_journal_year     2012
_journal_volume     68
_journal_issue      5
_journal_page_first     m601
_journal_page_last     m602
_journal_paper_category     QM
_journal_paper_doi     10.1107/S1600536812015115
_journal_coeditor_code     XU5504
_publ_contact_author
;
Dr. Tuncer H\"okelek
Hacettepe University
Department of Physics
06800 Beytepe
Ankara
Turkey
;
_publ_contact_author_email     merzifon@hacettepe.edu.tr
_publ_contact_author_fax     '90(312)2352550'
_publ_contact_author_phone     '90(312)2977242'
_publ_section_title
;\
<i>catena</i>-Poly[[aqua(2-iodobenzoato-\k<i>O</i>)cobalt(II)]-\m-aqua-\m-2-\
iodobenzoato-\k^2^<i>O</i>:<i>O</i>']
;
loop_
    _publ_author_name
    _publ_author_address
    'Ayd\?in, \"Om\"ur'
;
Department of Chemistry
Kafkas University
36100 Kars
Turkey
;
    '\,Caylak Deliba\,s, Nagihan'
;
Department of Physics
Sakarya University
54187 Esentepe
Sakarya
Turkey
;
    'Necefo\(glu, Hacali'
;
Department of Chemistry
Kafkas University
36100 Kars
Turkey
;
    'H\"okelek, Tuncer'
;
Department of Physics
Hacettepe University
06800 Beytepe
Ankara
Turkey
;
