# Supplementary material for: catena-Poly[[aqua­(2-iodo­benzoato-κO)cobalt(II)]-μ-aqua-μ-2-iodo­benzoato-κ2 O:O′]
Source: Acta Crystallogr Sect E Struct Rep Online. 2012 Apr 18;68(Pt 5):m601–2. doi: 10.1107/S1600536812015115 (PMC3344342; doi:10.1107/S1600536812015115)
Supplement: Supplementary file 2 [file e-68-0m601-Isup2.hkl]

#
# h,k,l, Fc-squared, Fo-squared, sigma(Fo-squared) and status flag
#
data_I
_shelx_title ' t_OM4_0m in P2(1)2(1)2(1)'
_shelx_refln_list_code          4
_shelx_F_calc_maximum      330.56
_exptl_crystal_F_000      1108.00
_reflns_d_resolution_high  0.7466
 
loop_
 _symmetry_equiv_pos_as_xyz
 'x, y, z'
 'x+1/2, -y+1/2, -z'
 '-x, y+1/2, -z+1/2'
 '-x+1/2, -y, z+1/2'
 
_cell_length_a     7.5051
_cell_length_b    10.5639
_cell_length_c    21.6723
_cell_angle_alpha  90.000
_cell_angle_beta   90.000
_cell_angle_gamma  90.000
 
_shelx_F_squared_multiplier     1.000
 
loop_
 _refln_index_h
 _refln_index_k
 _refln_index_l
 _refln_F_squared_calc
 _refln_F_squared_meas
 _refln_F_squared_sigma
 _refln_observed_status
   2   0   0     6575.36     7104.36    135.13 o
   4   0   0    85235.66    77456.10   1830.63 o
   6   0   0     7897.88     8149.15    310.33 o
   8   0   0     2494.78     2631.34    107.08 o
  10   0   0     1741.77     2089.98    122.53 o
   1   1   0    36131.96    32843.73    447.94 o
   2   1   0    13011.15    13329.49    161.84 o
   3   1   0    14812.15    14635.17    250.02 o
   4   1   0    18270.72    18979.53    360.20 o
   5   1   0    31131.58    30447.28    573.34 o
   6   1   0        3.23       20.84      8.73 o
   7   1   0     1412.23     1594.56     45.21 o
   8   1   0      474.37      502.60     28.57 o
   9   1   0    10088.81    11082.93    256.58 o
  10   1   0      393.81      525.26     57.25 o
   0   2   0    16579.80    15859.33    226.80 o
   1   2   0     2166.55     2290.47     31.51 o
   2   2   0      228.28      236.92      9.08 o
   3   2   0     3666.14     3766.37     60.56 o
   4   2   0    34240.54    33446.54    625.84 o
   5   2   0      300.90      356.01     17.71 o
   6   2   0       14.50       43.11     13.77 o
   7   2   0     1983.20     2078.71     55.08 o
   8   2   0    11528.96    12129.42    242.56 o
   9   2   0     1090.28     1135.33     57.06 o
   1   3   0    12403.77    13071.02    136.35 o
   2   3   0      648.12      721.14     16.05 o
   3   3   0     2045.47     1960.83     37.71 o
   4   3   0     4502.49     5213.66     76.42 o
   5   3   0     1843.31     1766.73     38.78 o
   6   3   0      599.03      578.94     22.80 o
   7   3   0      415.80      409.36     21.27 o
   8   3   0     1572.09     1657.80     49.87 o
   9   3   0     1964.51     2125.10     61.43 o
   0   4   0      719.30      719.06     16.53 o
   1   4   0     1104.07     1236.52     27.87 o
   2   4   0     1188.55     1329.40     23.59 o
   3   4   0      169.94      239.33      7.72 o
   4   4   0       76.46      111.60      9.00 o
   5   4   0     1407.76     1446.85     36.61 o
   6   4   0      475.21      527.55     21.36 o
   7   4   0     1587.26     1528.69     49.52 o
   8   4   0      773.92      823.03     37.94 o
   9   4   0     1212.10     1161.35     52.07 o
   1   5   0     7736.99     7906.63     90.71 o
   2   5   0      360.93      456.87     14.44 o
   3   5   0      223.83      304.40     12.57 o
   4   5   0     5156.85     5291.67     70.38 o
   5   5   0     1741.69     1739.38     37.71 o
   6   5   0     6553.72     6406.33    141.22 o
   7   5   0      199.18      213.77     22.71 o
   8   5   0       72.22       99.13     21.25 o
   9   5   0      710.10      696.56     47.77 o
   0   6   0    40422.27    38016.23    672.37 o
   1   6   0    10072.89     9968.66    142.08 o
   2   6   0     8696.98     8818.96    129.31 o
   3   6   0     9042.93     8924.77    132.23 o
   4   6   0    11733.18    11523.51    177.16 o
   5   6   0      798.99      843.07     27.99 o
   6   6   0     7029.18     6620.46    146.52 o
   7   6   0     3594.89     3634.99     93.98 o
   8   6   0       86.13      104.10     23.36 o
   9   6   0      211.75      262.35     39.19 o
   1   7   0     9417.07     9139.42    124.01 o
   2   7   0    48551.87    44879.96    617.64 o
   3   7   0     6164.02     6056.48    114.31 o
   4   7   0     1084.56     1085.93     27.92 o
   5   7   0     7062.53     6912.67    120.27 o
   6   7   0     1752.58     1788.40     55.72 o
   7   7   0     1066.91     1132.19     51.30 o
   8   7   0      771.49      817.28     67.88 o
   0   8   0    16287.21    16461.40    302.10 o
   1   8   0    12797.31    12663.68    173.29 o
   2   8   0      777.97      810.32     22.56 o
   3   8   0    14106.94    13346.96    208.02 o
   4   8   0     8242.19     8088.44    138.19 o
   5   8   0     5238.19     5216.97    101.13 o
   6   8   0      800.19      786.45     36.03 o
   7   8   0    10477.56    10431.29    252.08 o
   8   8   0     6543.63     6626.34    198.57 o
   1   9   0     3104.87     3346.90     58.50 o
   2   9   0    11719.12    11285.35    176.14 o
   3   9   0      826.92      839.48     25.00 o
   4   9   0        0.78       38.50     14.05 o
   5   9   0     4315.90     4140.92     94.82 o
   6   9   0    18279.17    17246.17    349.57 o
   7   9   0      192.89      213.39     31.23 o
   0  10   0     3493.26     3877.19     91.55 o
   1  10   0     4957.92     4872.52     84.75 o
   2  10   0     1564.41     1566.70     36.98 o
   3  10   0     6135.48     6041.11    118.60 o
   4  10   0     1315.65     1337.48     43.55 o
   5  10   0      160.40      158.65     19.40 o
   6  10   0      837.71      815.12     42.81 o
   7  10   0     4624.04     4578.13    178.88 o
   1  11   0       23.78       47.10     12.37 o
   2  11   0     7754.51     7459.44    137.39 o
   3  11   0      282.24      292.07     22.34 o
   4  11   0     3062.48     2912.86     74.30 o
   5  11   0       44.55       58.22     18.24 o
   6  11   0        1.95        8.58     15.87 o
   0  12   0     2985.85     2948.19    102.38 o
   1  12   0     1072.87     1193.84     39.81 o
   2  12   0     2368.98     2298.43     61.24 o
   3  12   0       48.77       76.11     15.26 o
   4  12   0       14.36       30.53     16.00 o
   5  12   0      671.80      662.59     43.56 o
   1  13   0        1.37       46.85     20.40 o
   2  13   0     4303.07     4240.17    161.22 o
   3  13   0      684.92      810.18     53.89 o
   1  14   0     2219.99     2113.08    130.56 o
   1   0   1    36426.42    30137.97   1447.51 o
   2   0   1     8685.67     9336.70    129.20 o
   3   0   1    36042.03    34381.48    629.97 o
   4   0   1     2696.15     2761.80     55.22 o
   5   0   1     6235.75     6542.81    113.77 o
   6   0   1      805.97      829.49     30.54 o
   7   0   1    17983.74    18532.85    394.45 o
   8   0   1     1006.78     1078.39     45.66 o
   9   0   1      475.24      610.38     36.39 o
  10   0   1        1.75       18.58     18.46 o
  -9   1   1      589.70      670.96     35.68 o
  -8   1   1     4904.64     5294.79    124.81 o
  -7   1   1      541.79      579.03     25.19 o
  -6   1   1    17642.63    17810.03    334.17 o
  -5   1   1     2058.81     2145.34     56.48 o
  -4   1   1     6373.68     6471.52    142.93 o
  -3   1   1      304.15      362.93     11.63 o
  -2   1   1    64654.50    57631.14    743.53 o
  -1   1   1     1420.10     1585.32     20.12 o
   0   1   1     5056.20     4291.34    287.63 o
   1   1   1     1194.64     1385.30     20.67 o
   2   1   1    65249.38    59236.45    867.20 o
   3   1   1      288.65      341.84     10.45 o
   4   1   1     6446.32     6535.95    131.04 o
   5   1   1     2078.47     2114.67     50.91 o
   6   1   1    17097.32    17201.99    332.45 o
   7   1   1      592.37      644.78     26.03 o
   8   1   1     4451.72     4670.98    122.27 o
   9   1   1      585.59      674.41     35.32 o
  -9   2   1     1249.16     1342.45     63.23 o
  -8   2   1       18.92       38.41     12.11 o
  -7   2   1     7388.81     7605.14    157.62 o
  -6   2   1     5363.78     5504.80    127.62 o
  -5   2   1     9106.13     9196.37    184.89 o
  -4   2   1     6109.24     5988.59    121.30 o
  -3   2   1    32109.38    31941.97    451.84 o
  -2   2   1      545.62      586.24     10.80 o
  -1   2   1    37403.15    35048.71    419.27 o
   0   2   1      283.20      278.98      7.43 o
   1   2   1    36706.22    34738.18    364.58 o
   2   2   1      509.76      545.82      9.86 o
   3   2   1    32312.92    32587.90    476.60 o
   4   2   1     6113.88     6150.52    112.76 o
   5   2   1     9297.00     9499.82    186.13 o
   6   2   1     5429.28     5593.67    128.32 o
   7   2   1     7497.30     7765.64    164.33 o
   8   2   1       10.17       29.45     11.93 o
   9   2   1     1221.64     1341.14     62.67 o
  -9   3   1      621.80      658.10     36.26 o
  -8   3   1      725.42      770.68     33.51 o
  -7   3   1     2620.11     2666.49     65.75 o
  -6   3   1     8010.78     8120.25    163.67 o
  -5   3   1     2590.29     2724.16     57.65 o
  -4   3   1    12872.40    12829.27    184.90 o
  -3   3   1     2819.03     2929.42     45.81 o
  -2   3   1    11399.33    11252.18    139.11 o
  -1   3   1     2880.51     3084.79     33.87 o
   0   3   1    56547.22    49150.36    651.80 o
   1   3   1     2499.51     2661.58     37.05 o
   2   3   1    12124.31    12085.80    146.42 o
   3   3   1     2860.12     2975.28     41.53 o
   4   3   1    12608.53    12670.11    183.53 o
   5   3   1     2365.09     2458.17     50.70 o
   6   3   1     8224.99     8306.28    153.33 o
   7   3   1     2669.90     2659.04     61.26 o
   8   3   1      808.16      902.87     34.46 o
   9   3   1      644.79      713.51     38.36 o
  -9   4   1     2558.08     2642.58     95.90 o
  -8   4   1      251.53      291.21     26.32 o
  -7   4   1      889.75      984.16     39.09 o
  -6   4   1     1018.90     1072.86     31.87 o
  -5   4   1    11482.69    11011.45    181.39 o
  -4   4   1     6630.18     6664.54     90.91 o
  -3   4   1    13044.67    13449.07    175.40 o
  -2   4   1    20136.54    20323.20    234.14 o
  -1   4   1     9322.76     9515.35    108.42 o
   0   4   1     3220.29     3454.40     43.48 o
   1   4   1     9604.18     9822.57    141.54 o
   2   4   1    19923.13    20154.96    257.96 o
   3   4   1    13209.34    13896.98    175.71 o
   4   4   1     6553.77     6672.04    103.52 o
   5   4   1    11496.42    11166.78    185.58 o
   6   4   1      998.12     1053.91     31.15 o
   7   4   1      925.82     1029.67     32.61 o
   8   4   1      307.04      366.71     27.95 o
   9   4   1     2519.58     2612.91     85.55 o
  -9   5   1      315.75      367.96     42.99 o
  -8   5   1    10480.04    10451.63    223.17 o
  -7   5   1     1776.46     1797.48     56.64 o
  -6   5   1     3236.63     3201.37     71.17 o
  -5   5   1     1408.54     1496.12     36.56 o
  -4   5   1    10019.40    10054.11    126.17 o
  -3   5   1     7677.15     7615.72    115.63 o
  -2   5   1     8586.52     8673.52    118.02 o
  -1   5   1     7601.53     7855.23     87.69 o
   0   5   1      238.54      230.50      7.90 o
   1   5   1     7602.86     7831.26     92.00 o
   2   5   1     8850.92     8680.95    130.54 o
   3   5   1     7932.27     7998.82    116.19 o
   4   5   1     9714.69     9748.52    140.41 o
   5   5   1     1402.63     1442.97     32.90 o
   6   5   1     3388.07     3336.27     82.51 o
   7   5   1     1628.31     1633.69     53.94 o
   8   5   1    10152.72    10256.61    248.70 o
   9   5   1      301.15      335.50     36.02 o
  -9   6   1      547.12      646.31     55.15 o
  -8   6   1     4275.97     4269.54    123.36 o
  -7   6   1     4738.67     4623.31    111.92 o
  -6   6   1     3830.46     3775.28     93.31 o
  -5   6   1     2168.32     2208.77     68.57 o
  -4   6   1     5114.80     5094.59     92.52 o
  -3   6   1    10366.84     9981.93    149.38 o
  -2   6   1      259.09      329.29     10.20 o
  -1   6   1     8265.86     8393.83    104.14 o
   0   6   1     9933.30     9753.50    128.42 o
   1   6   1     8120.87     8195.96    106.40 o
   2   6   1      245.94      325.31     11.38 o
   3   6   1    10734.16    10401.86    149.58 o
   4   6   1     5412.42     5406.96     88.13 o
   5   6   1     2246.83     2239.09     48.50 o
   6   6   1     3699.04     3682.70     82.67 o
   7   6   1     4582.72     4371.12    122.52 o
   8   6   1     4142.26     4161.85    120.60 o
   9   6   1      596.49      605.89     52.95 o
  -8   7   1      915.45      991.32     54.67 o
  -7   7   1      353.19      361.19     32.60 o
  -6   7   1     6310.41     6200.74    139.42 o
  -5   7   1     8439.69     8279.81    144.68 o
  -4   7   1     1621.22     1529.97     37.64 o
  -3   7   1     5081.31     5003.78     90.20 o
  -2   7   1    17878.40    17932.38    258.65 o
  -1   7   1    11671.75    11716.13    143.32 o
   0   7   1     5516.93     5640.77     78.86 o
   1   7   1    11390.75    11336.78    160.48 o
   2   7   1    17912.33    17687.49    267.93 o
   3   7   1     4870.62     4773.49     82.85 o
   4   7   1     1556.53     1522.40     34.17 o
   5   7   1     8569.68     8482.66    135.78 o
   6   7   1     6404.52     6237.68    141.09 o
   7   7   1      292.84      336.90     31.76 o
   8   7   1      902.23      962.92     57.71 o
  -8   8   1     4387.27     4525.22    148.09 o
  -7   8   1     3055.29     2997.42     96.05 o
  -6   8   1     4586.80     4390.99    122.21 o
  -5   8   1      715.28      747.63     26.23 o
  -4   8   1    21413.20    20772.29    336.19 o
  -3   8   1     4641.94     4534.77     80.24 o
  -2   8   1     1259.35     1279.60     28.09 o
  -1   8   1     4620.20     4747.78     67.00 o
   0   8   1    19803.92    19306.63    248.66 o
   1   8   1     4842.50     4880.97     72.46 o
   2   8   1     1497.36     1503.20     36.41 o
   3   8   1     4902.06     4782.38     80.69 o
   4   8   1    21491.12    20560.31    309.18 o
   5   8   1      846.17      919.63     29.17 o
   6   8   1     4488.53     4366.07    107.17 o
   7   8   1     3133.52     3166.66    111.91 o
   8   8   1     4368.79     4568.95    148.40 o
  -7   9   1      181.76      195.82     34.80 o
  -6   9   1     2702.91     2607.59     85.91 o
  -5   9   1     7556.25     7143.66    150.24 o
  -4   9   1      149.10      221.13     15.53 o
  -3   9   1     2403.66     2361.33     49.75 o
  -2   9   1     3801.99     3790.42     69.85 o
  -1   9   1    12160.93    12212.40    174.82 o
   0   9   1      909.24      972.31     22.80 o
   1   9   1    12232.12    12056.83    186.86 o
   2   9   1     3996.14     3972.38     70.31 o
   3   9   1     2671.54     2651.40     59.69 o
   4   9   1      172.23      251.65     18.72 o
   5   9   1     7693.67     7435.47    150.07 o
   6   9   1     2743.94     2689.26     71.30 o
   7   9   1      206.02      258.43     33.26 o
  -7  10   1      121.05      153.25     32.17 o
  -6  10   1     2228.81     2181.55     87.35 o
  -5  10   1      683.67      628.12     32.50 o
  -4  10   1     6757.75     6258.68    144.73 o
  -3  10   1     1278.60     1256.28     37.75 o
  -2  10   1     9440.97     9398.09    150.25 o
  -1  10   1      837.06      862.23     24.82 o
   0  10   1     6535.49     6683.54    102.69 o
   1  10   1      736.67      708.82     22.83 o
   2  10   1     9459.93     9291.13    149.80 o
   3  10   1     1374.00     1349.01     46.17 o
   4  10   1     6869.36     6320.83    145.72 o
   5  10   1      774.94      816.73     34.78 o
   6  10   1     2253.64     2180.41     74.00 o
   7  10   1      117.03      152.60     33.00 o
  -6  11   1      198.56      214.27     32.60 o
  -5  11   1     1941.78     1867.73     65.62 o
  -4  11   1      114.09      140.56     18.65 o
  -3  11   1     4083.54     4045.20     89.19 o
  -2  11   1     1595.00     1686.56     42.47 o
  -1  11   1     4280.90     4224.06     83.95 o
   0  11   1     1151.42     1238.93     39.33 o
   1  11   1     4267.08     4219.16     83.88 o
   2  11   1     1404.18     1400.31     38.84 o
   3  11   1     4232.67     4154.31    115.73 o
   4  11   1      112.80      147.16     18.63 o
   5  11   1     1878.70     1819.42     70.05 o
   6  11   1      174.79      190.21     44.41 o
  -5  12   1      252.51      267.23     31.68 o
  -4  12   1      289.28      320.25     29.22 o
  -3  12   1      917.84     1012.76     38.31 o
  -2  12   1     1750.91     1778.41     51.43 o
  -1  12   1      193.67      253.20     20.40 o
   0  12   1       12.56       59.27     13.01 o
   1  12   1      161.18      217.01     18.93 o
   2  12   1     1702.28     1732.70     50.78 o
   3  12   1      928.28      909.42     36.21 o
   4  12   1      401.22      431.23     32.28 o
   5  12   1      220.04      243.17     30.39 o
  -3  13   1     4721.31     5020.12    201.58 o
  -2  13   1      550.36      611.94     46.79 o
  -1  13   1     3311.63     3385.35    117.55 o
   0  13   1     2160.18     2194.15     75.23 o
   1  13   1     3334.67     3359.98    116.83 o
   2  13   1      594.47      644.58     48.03 o
   3  13   1     4924.19     4951.86    162.29 o
   1  14   1       67.14       99.43     36.16 o
   0   0   2     3558.29     3041.20    421.31 o
   1   0   2     6572.04     7313.88     87.86 o
   2   0   2      208.29      227.18      6.26 o
   3   0   2      118.75      171.51     10.41 o
   4   0   2    11794.80    12133.61    198.72 o
   5   0   2        2.10       50.88     16.20 o
   6   0   2     1402.38     1495.29     45.26 o
   7   0   2      785.28      805.42     32.77 o
   8   0   2     9967.15    10658.74    239.68 o
   9   0   2        0.03        7.13     13.19 o
  10   0   2     1295.76     1435.52     60.55 o
  -9   1   2     2172.13     2390.60     73.97 o
  -8   1   2      249.90      247.23     21.84 o
  -7   1   2     3446.70     3556.93     83.42 o
  -6   1   2     1554.08     1637.70     44.90 o
  -5   1   2     5814.21     6021.42    116.11 o
  -4   1   2     6140.14     6217.29    125.30 o
  -3   1   2    12495.76    12982.13    209.40 o
  -2   1   2     1788.34     2073.67     29.60 o
  -1   1   2       57.34       96.67     10.59 o
   0   1   2      118.64      169.57      5.47 o
   1   1   2      230.81      289.32      9.82 o
   2   1   2     1793.39     2092.18     29.27 o
   3   1   2    12393.59    13131.23    194.33 o
   4   1   2     6167.01     6327.28    126.01 o
   5   1   2     6157.87     6476.75    128.99 o
   6   1   2     1737.39     1816.80     46.18 o
   7   1   2     3591.17     3700.88     92.62 o
   8   1   2      265.30      273.51     23.77 o
   9   1   2     2334.41     2548.75     75.63 o
  -9   2   2      206.66      264.35     36.10 o
  -8   2   2     1804.49     1886.33     59.42 o
  -7   2   2     1807.76     1935.89     51.76 o
  -6   2   2    16665.11    17146.27    362.49 o
  -5   2   2      257.44      293.57     15.80 o
  -4   2   2     6164.67     6425.49    144.49 o
  -3   2   2    13042.76    13661.33    198.17 o
  -2   2   2    60799.87    54618.23    865.89 o
  -1   2   2     4009.08     4382.50     44.19 o
   0   2   2    63228.90    51548.79    808.06 o
   1   2   2     4251.22     4637.34     54.56 o
   2   2   2    61286.37    55189.79    684.12 o
   3   2   2    13230.57    14099.74    208.79 o
   4   2   2     6317.45     6646.75    120.35 o
   5   2   2      306.72      337.16     16.99 o
   6   2   2    17011.71    17330.76    365.41 o
   7   2   2     1762.09     1829.05     50.04 o
   8   2   2     1853.39     1943.05     54.55 o
   9   2   2      237.40      299.66     39.68 o
  -9   3   2      476.28      606.77     35.48 o
  -8   3   2     3857.67     3964.91     92.60 o
  -7   3   2    13536.43    13523.94    245.12 o
  -6   3   2      919.51      984.39     31.09 o
  -5   3   2     6441.95     6400.76    112.03 o
  -4   3   2    23592.02    23560.59    384.17 o
  -3   3   2    35406.02    33439.45    391.00 o
  -2   3   2     5922.79     5822.98     68.23 o
  -1   3   2    35051.31    34319.52    311.83 o
   0   3   2    40775.42    38226.91    592.92 o
   1   3   2    35608.97    34863.33    383.78 o
   2   3   2     5807.50     5864.11     73.14 o
   3   3   2    34845.96    33225.04    448.27 o
   4   3   2    22844.38    23522.87    329.68 o
   5   3   2     5939.88     6042.39    107.92 o
   6   3   2      882.89      922.74     30.92 o
   7   3   2    13542.23    13563.25    268.73 o
   8   3   2     3995.48     4135.53     83.04 o
   9   3   2      450.29      514.97     33.56 o
  -9   4   2     1633.14     1711.35     59.24 o
  -8   4   2     3399.44     3373.96     89.25 o
  -7   4   2      588.56      675.57     27.67 o
  -6   4   2    16344.83    16045.34    280.06 o
  -5   4   2     7974.16     7865.20    128.17 o
  -4   4   2     3331.22     3295.39     51.01 o
  -3   4   2     4543.10     4658.48     63.40 o
  -2   4   2    49504.29    46393.14    556.13 o
  -1   4   2    14294.92    14437.36    150.64 o
   0   4   2     7932.99     7870.18     97.93 o
   1   4   2    15559.61    15445.03    217.82 o
   2   4   2    50146.34    47283.31    612.38 o
   3   4   2     4398.49     4554.62     67.80 o
   4   4   2     3307.58     3278.88     52.71 o
   5   4   2     8359.02     8373.22    139.70 o
   6   4   2    16832.19    16834.93    294.30 o
   7   4   2      692.29      742.61     27.23 o
   8   4   2     3175.78     3270.27     98.30 o
   9   4   2     1662.50     1722.43     91.32 o
  -9   5   2      574.22      588.42     52.34 o
  -8   5   2      955.44      970.89     43.47 o
  -7   5   2     7392.54     7242.96    158.80 o
  -6   5   2     3417.94     3379.66     64.26 o
  -5   5   2     6672.63     6608.53     99.28 o
  -4   5   2    10973.08    10761.91    133.95 o
  -3   5   2    22576.54    22153.47    269.57 o
  -2   5   2     3861.35     4119.12     59.42 o
  -1   5   2    25383.58    25497.63    279.88 o
   0   5   2     4942.71     4633.87     62.02 o
   1   5   2    24436.75    24639.66    296.58 o
   2   5   2     3851.87     3984.51     63.77 o
   3   5   2    22000.26    21727.14    306.95 o
   4   5   2    10196.30    10152.02    147.37 o
   5   5   2     6693.50     6564.93    109.68 o
   6   5   2     3124.11     3166.42     73.36 o
   7   5   2     7017.97     6923.58    155.26 o
   8   5   2      835.90      867.03     44.97 o
   9   5   2      590.72      673.19     46.06 o
  -9   6   2     2700.46     2977.79    164.71 o
  -8   6   2     2613.12     2626.13     88.23 o
  -7   6   2      568.12      579.24     34.10 o
  -6   6   2     7380.90     7063.07    174.32 o
  -5   6   2     5813.09     5682.39    119.18 o
  -4   6   2     3006.20     3057.14     75.09 o
  -3   6   2     1019.93     1072.86     27.24 o
  -2   6   2    21074.02    20956.47    273.80 o
  -1   6   2     8035.64     8077.85    101.42 o
   0   6   2      317.45      454.16     12.48 o
   1   6   2     8113.21     8074.40    117.27 o
   2   6   2    21146.76    20603.42    308.05 o
   3   6   2     1090.58     1112.01     24.60 o
   4   6   2     3101.90     3141.87     56.89 o
   5   6   2     5967.65     5977.26    104.14 o
   6   6   2     7619.08     7505.76    145.38 o
   7   6   2      519.10      564.70     35.47 o
   8   6   2     2663.66     2728.26     88.28 o
   9   6   2     2728.83     2867.63    122.83 o
  -8   7   2       62.27       88.34     24.22 o
  -7   7   2      500.70      536.45     37.41 o
  -6   7   2     8033.05     7820.75    170.04 o
  -5   7   2     2125.13     2129.06     45.99 o
  -4   7   2      928.59      920.68     26.53 o
  -3   7   2     3974.66     4010.29     72.81 o
  -2   7   2      980.51     1033.27     21.97 o
  -1   7   2     2913.95     2970.98     42.18 o
   0   7   2     4049.00     4100.94     59.78 o
   1   7   2     2867.78     2868.51     44.54 o
   2   7   2     1066.11     1103.89     24.74 o
   3   7   2     3810.28     3803.77     67.18 o
   4   7   2     1124.11     1146.13     27.89 o
   5   7   2     2092.40     2079.60     44.42 o
   6   7   2     8170.86     7870.19    171.40 o
   7   7   2      461.71      451.41     34.31 o
   8   7   2       48.29       55.79     22.12 o
  -8   8   2      232.12      277.70     35.52 o
  -7   8   2     2934.89     2794.12     92.31 o
  -6   8   2     3333.98     3298.89     86.06 o
  -5   8   2       39.40       68.91     12.74 o
  -4   8   2     1885.16     1878.32     40.85 o
  -3   8   2     5077.91     5038.81     87.79 o
  -2   8   2     2597.15     2581.15     45.54 o
  -1   8   2     1237.55     1342.86     24.08 o
   0   8   2     3995.19     4162.37     63.65 o
   1   8   2     1278.02     1316.77     26.25 o
   2   8   2     2645.97     2683.92     52.79 o
   3   8   2     4574.15     4446.52     87.72 o
   4   8   2     1680.93     1709.35     38.79 o
   5   8   2       27.29       38.82     12.51 o
   6   8   2     3374.10     3287.85     86.32 o
   7   8   2     2959.67     2901.02    108.29 o
   8   8   2      236.94      272.54     34.62 o
  -7   9   2      442.42      486.62     43.88 o
  -6   9   2      157.22      135.74     24.78 o
  -5   9   2       26.87       53.35     11.99 o
  -4   9   2     8550.15     8196.67    140.48 o
  -3   9   2     1905.42     1837.74     41.25 o
  -2   9   2     9411.03     9293.36    147.02 o
  -1   9   2      371.25      405.25     14.20 o
   0   9   2     7149.70     7175.41    107.89 o
   1   9   2      334.13      357.72     16.62 o
   2   9   2     9397.89     9051.77    193.64 o
   3   9   2     1976.28     1924.08     41.22 o
   4   9   2     8676.16     8102.03    161.15 o
   5   9   2       36.88       65.66     14.35 o
   6   9   2      159.71      148.73     19.10 o
   7   9   2      447.87      439.92     40.42 o
  -7  10   2     1614.38     1667.16    108.47 o
  -6  10   2     2016.61     2015.91     82.81 o
  -5  10   2     5527.13     5372.14    118.23 o
  -4  10   2      128.66      136.35     14.92 o
  -3  10   2     7920.39     7870.11    135.34 o
  -2  10   2     3168.64     3189.49     63.65 o
  -1  10   2     8307.84     8364.80    133.23 o
   0  10   2     1572.08     1714.30     34.53 o
   1  10   2     8149.38     7938.74    130.35 o
   2  10   2     3116.88     3115.00     60.13 o
   3  10   2     7965.60     7634.75    154.17 o
   4  10   2      123.88      127.29     16.90 o
   5  10   2     5417.50     5244.60    115.78 o
   6  10   2     2016.93     2027.31     64.22 o
   7  10   2     1572.26     1550.53     84.72 o
  -6  11   2     1731.15     1604.45     87.38 o
  -5  11   2       56.15       81.01     18.72 o
  -4  11   2    11733.61    11302.17    219.12 o
  -3  11   2      224.90      264.57     18.30 o
  -2  11   2      681.88      752.88     27.04 o
  -1  11   2      321.06      387.22     19.68 o
   0  11   2    17917.20    18230.84    336.81 o
   1  11   2      319.37      425.02     20.04 o
   2  11   2      751.57      798.79     30.93 o
   3  11   2      166.07      199.81     18.74 o
   4  11   2    11196.31    10579.09    209.95 o
   5  11   2       55.50       82.30     17.65 o
   6  11   2     1717.27     1725.71     72.60 o
  -5  12   2     6442.78     6410.36    188.51 o
  -4  12   2      405.31      455.31     35.08 o
  -3  12   2     4060.51     4148.01    104.54 o
  -2  12   2      871.21      937.66     31.33 o
  -1  12   2     6722.84     6933.57    143.68 o
   0  12   2      721.86      821.11     32.33 o
   1  12   2     6945.96     7242.14    166.61 o
   2  12   2      899.60      935.26     35.57 o
   3  12   2     4136.04     4122.27     95.69 o
   4  12   2      386.82      410.09     33.49 o
   5  12   2     6528.03     6319.69    185.45 o
  -3  13   2      332.97      432.89     81.66 o
  -2  13   2      123.24      202.30     45.32 o
  -1  13   2      139.74      162.64     21.59 o
   0  13   2     8886.24     9218.80    297.51 o
   1  13   2      145.66      174.57     28.18 o
   2  13   2       79.66      154.55     28.31 o
   3  13   2      358.69      370.92     40.46 o
   0  14   2     2080.17     2293.85    174.75 o
   1  14   2     2826.51     2615.23    153.66 o
   1   0   3       63.84       89.89      3.61 o
   2   0   3     3475.51     3890.05     49.41 o
   3   0   3      997.84      933.01     18.79 o
   4   0   3     8042.38     7821.74    131.18 o
   5   0   3      476.28      486.75     17.89 o
   6   0   3      964.75     1076.55     36.26 o
   7   0   3     2165.15     2181.18     62.51 o
   8   0   3     2069.36     2144.98     65.01 o
   9   0   3      571.38      618.92     34.46 o
  -9   1   3      629.99      650.23     35.35 o
  -8   1   3      121.38      141.84     18.03 o
  -7   1   3      521.63      560.96     24.85 o
  -6   1   3     5636.45     5850.64    132.32 o
  -5   1   3     1396.39     1429.74     35.26 o
  -4   1   3     9366.93     9693.91    189.21 o
  -3   1   3     4934.97     5493.10    100.35 o
  -2   1   3    11940.67    12599.97    151.25 o
  -1   1   3     1575.04     1726.19     19.40 o
   0   1   3    42534.32    36773.34    412.65 o
   1   1   3     1557.73     1738.91     21.11 o
   2   1   3    12546.86    13409.03    161.15 o
   3   1   3     4821.01     5461.48     83.97 o
   4   1   3     9261.38     9582.32    170.36 o
   5   1   3     1341.61     1358.94     36.62 o
   6   1   3     5434.49     5634.15    119.18 o
   7   1   3      598.92      628.57     38.70 o
   8   1   3      111.90      135.34     17.27 o
   9   1   3      664.47      693.55     35.87 o
  -9   2   3     5451.07     5780.89    150.39 o
  -8   2   3     1015.71     1092.52     35.19 o
  -7   2   3     1553.78     1614.66     46.32 o
  -6   2   3      819.98      886.07     32.06 o
  -5   2   3    25784.27    25689.70    488.71 o
  -4   2   3     4730.66     4755.80     98.58 o
  -3   2   3     7510.70     7802.77    121.20 o
  -2   2   3    21210.13    21671.53    283.10 o
  -1   2   3    48903.20    44219.54    569.82 o
   0   2   3     4059.63     4416.91     47.39 o
   1   2   3    49273.77    45114.16    455.28 o
   2   2   3    20672.08    21311.92    251.47 o
   3   2   3     8398.66     8944.84    121.45 o
   4   2   3     4724.88     4786.99     89.57 o
   5   2   3    25859.15    25773.12    484.76 o
   6   2   3      830.63      836.96     30.73 o
   7   2   3     1635.84     1699.38     50.85 o
   8   2   3      967.91     1074.28     37.71 o
   9   2   3     5436.39     5681.72    170.85 o
  -9   3   3      198.13      221.25     24.33 o
  -8   3   3    17225.00    17362.79    321.33 o
  -7   3   3     1910.92     1984.66     50.60 o
  -6   3   3     1891.84     1951.72     46.65 o
  -5   3   3     1494.24     1538.13     38.68 o
  -4   3   3    35441.78    33836.64    515.55 o
  -3   3   3     3654.51     3851.90     52.42 o
  -2   3   3    10389.74    11013.49    151.22 o
  -1   3   3     9853.96    10313.65     96.40 o
   0   3   3    52097.07    47581.04    698.18 o
   1   3   3    10151.71    10613.52    114.26 o
   2   3   3    10343.23    11056.63    142.62 o
   3   3   3     3863.47     4105.22     55.66 o
   4   3   3    35471.78    35065.51    481.80 o
   5   3   3     1620.34     1645.69     36.49 o
   6   3   3     1726.76     1770.65     48.12 o
   7   3   3     1954.25     2102.30     55.90 o
   8   3   3    17031.30    17768.05    317.50 o
   9   3   3      202.41      246.10     25.30 o
  -9   4   3     5875.47     5991.86    143.00 o
  -8   4   3     1076.81      989.89     42.39 o
  -7   4   3      250.68      304.25     20.47 o
  -6   4   3    13214.36    13098.11    224.19 o
  -5   4   3    20230.22    19702.18    342.02 o
  -4   4   3     4459.40     4547.55     70.91 o
  -3   4   3    10229.00     9831.99    118.38 o
  -2   4   3     5903.57     5945.49     71.20 o
  -1   4   3    50697.92    47606.78    534.26 o
   0   4   3      162.75      221.74      8.00 o
   1   4   3    50365.41    47407.58    598.86 o
   2   4   3     6067.56     6225.57     73.84 o
   3   4   3    10085.63     9950.95    130.15 o
   4   4   3     4467.25     4618.20     70.22 o
   5   4   3    20575.41    20346.83    354.78 o
   6   4   3    13017.52    13100.22    218.61 o
   7   4   3      254.02      320.04     19.06 o
   8   4   3      918.24      892.42     43.84 o
   9   4   3     5972.23     6164.35    246.72 o
  -9   5   3      816.23      846.41     46.20 o
  -8   5   3     1356.50     1377.17     53.13 o
  -7   5   3     8043.49     7487.07    167.48 o
  -6   5   3     3846.74     3815.37     73.66 o
  -5   5   3     1564.36     1566.41     33.33 o
  -4   5   3    25916.96    25016.01    332.94 o
  -3   5   3    16248.70    15989.68    190.97 o
  -2   5   3     4650.91     4847.70     66.99 o
  -1   5   3     4517.34     4489.93     49.82 o
   0   5   3   102686.31    89113.48   1608.87 o
   1   5   3     4399.03     4251.51     54.04 o
   2   5   3     4876.09     4972.75     74.90 o
   3   5   3    16129.28    16050.99    211.37 o
   4   5   3    26107.57    25262.65    340.82 o
   5   5   3     1514.05     1507.67     41.30 o
   6   5   3     4079.35     4045.89     85.30 o
   7   5   3     8350.43     7977.20    191.29 o
   8   5   3     1378.98     1459.27     57.88 o
   9   5   3      796.86      910.92     51.70 o
  -9   6   3     1467.90     1621.97    109.47 o
  -8   6   3     3880.63     3713.23    109.53 o
  -7   6   3      764.82      769.98     38.97 o
  -6   6   3     2044.20     1902.81     59.21 o
  -5   6   3     3786.94     3672.46     96.52 o
  -4   6   3     7957.87     7871.84    139.70 o
  -3   6   3     2603.34     2686.36     42.78 o
  -2   6   3    28041.14    27278.14    351.92 o
  -1   6   3     5674.02     5855.85     74.83 o
   0   6   3     6346.08     6369.43     86.73 o
   1   6   3     5722.71     5723.13     82.67 o
   2   6   3    27943.65    26409.62    371.99 o
   3   6   3     2697.86     2717.07     49.95 o
   4   6   3     8040.51     7963.07    125.47 o
   5   6   3     3872.20     3895.16     72.54 o
   6   6   3     2077.22     2023.16     57.97 o
   7   6   3      797.68      793.05     40.36 o
   8   6   3     4046.78     3879.82    112.37 o
   9   6   3     1491.01     1619.57     83.97 o
  -8   7   3     2374.26     2396.15     91.32 o
  -7   7   3     2886.99     2819.71     80.30 o
  -6   7   3     1414.15     1358.05     48.59 o
  -5   7   3     2453.72     2466.77     64.34 o
  -4   7   3     1711.34     1602.56     37.69 o
  -3   7   3     2587.07     2580.80     41.39 o
  -2   7   3     3264.62     3317.93     51.45 o
  -1   7   3     1417.62     1433.29     24.04 o
   0   7   3      451.49      488.07     13.13 o
   1   7   3     1471.79     1413.36     27.16 o
   2   7   3     3220.52     3173.61     54.75 o
   3   7   3     2747.58     2651.40     49.13 o
   4   7   3     1563.30     1453.43     33.29 o
   5   7   3     2372.39     2359.47     53.48 o
   6   7   3     1420.22     1415.32     47.60 o
   7   7   3     2894.55     2838.65     78.23 o
   8   7   3     2076.42     2103.98     97.78 o
  -8   8   3      738.88      736.50     52.61 o
  -7   8   3       63.21       63.61     23.15 o
  -6   8   3      653.47      662.45     34.32 o
  -5   8   3      480.18      502.31     23.89 o
  -4   8   3     3860.85     3819.00     74.50 o
  -3   8   3      152.50      202.30     15.36 o
  -2   8   3     2388.36     2415.18     43.91 o
  -1   8   3      833.14      903.94     18.73 o
   0   8   3     1625.70     1744.61     31.93 o
   1   8   3      818.57      883.44     28.46 o
   2   8   3     2687.15     2655.56     48.96 o
   3   8   3      202.13      242.67     13.16 o
   4   8   3     3949.82     3881.21     75.75 o
   5   8   3      486.68      492.53     38.53 o
   6   8   3      575.88      579.77     31.25 o
   7   8   3       69.82       79.46     18.92 o
   8   8   3      728.22      749.25     49.75 o
  -7   9   3      817.43      838.08     53.09 o
  -6   9   3      554.05      540.21     38.18 o
  -5   9   3     1849.02     1834.54     52.00 o
  -4   9   3     1423.21     1477.61     37.66 o
  -3   9   3      864.04      869.16     26.48 o
  -2   9   3      441.33      525.56     19.94 o
  -1   9   3     2067.55     2152.97     40.16 o
   0   9   3      198.62      217.99     10.01 o
   1   9   3     2195.04     2200.18     43.89 o
   2   9   3      482.72      528.26     19.15 o
   3   9   3     1006.27     1015.83     26.83 o
   4   9   3     1369.42     1381.38     43.09 o
   5   9   3     1845.48     1819.14     52.82 o
   6   9   3      586.01      603.56     31.81 o
   7   9   3      862.28      964.34     45.91 o
  -7  10   3      155.93      166.72     40.17 o
  -6  10   3     9600.31     9127.22    256.01 o
  -5  10   3     2849.64     2828.42     81.58 o
  -4  10   3     1001.46     1112.48     34.65 o
  -3  10   3     1151.71     1198.58     33.74 o
  -2  10   3     5971.41     6116.74    106.82 o
  -1  10   3     3639.80     3698.57     67.70 o
   0  10   3       24.53       94.80     10.03 o
   1  10   3     3616.30     3593.43     66.37 o
   2  10   3     5729.84     5668.99    102.76 o
   3  10   3     1321.65     1298.19     40.82 o
   4  10   3     1009.62     1058.72     38.24 o
   5  10   3     2763.68     2784.03     71.96 o
   6  10   3     9333.89     9132.61    199.53 o
   7  10   3      165.38      218.02     36.44 o
  -6  11   3      929.75      936.27     65.63 o
  -5  11   3     2130.27     2121.65     85.42 o
  -4  11   3      618.96      677.53     33.82 o
  -3  11   3    10357.04    10430.05    185.38 o
  -2  11   3     2019.83     2086.76     49.51 o
  -1  11   3     8781.44     8890.04    158.65 o
   0  11   3     8147.52     8287.43    164.65 o
   1  11   3     8849.22     8834.29    157.64 o
   2  11   3     1900.25     1930.52     53.56 o
   3  11   3    10371.72    10028.24    198.18 o
   4  11   3      524.40      539.18     30.13 o
   5  11   3     2180.49     2093.52     64.96 o
   6  11   3      948.31      957.69     51.41 o
  -5  12   3       32.88       28.12     28.12 o
  -4  12   3     3081.27     3080.68     92.02 o
  -3  12   3      742.77      716.64     35.19 o
  -2  12   3    19342.11    19449.61    360.68 o
  -1  12   3      401.67      460.22     25.80 o
   0  12   3       40.92       90.17     14.42 o
   1  12   3      410.11      527.27     32.52 o
   2  12   3    19234.77    18633.01    345.19 o
   3  12   3      768.97      704.97     33.42 o
   4  12   3     3130.25     2832.25     88.17 o
   5  12   3       29.17       65.50     21.17 o
  -3  13   3     5665.52     5722.60    252.35 o
  -2  13   3      674.23      742.45     50.94 o
  -1  13   3     4214.13     4327.45    118.31 o
   0  13   3     1825.87     1931.60     80.39 o
   1  13   3     3995.72     4190.03    137.85 o
   2  13   3      627.99      686.47     49.27 o
   3  13   3     5854.99     5927.14    202.08 o
   0  14   3      339.56      402.02     46.62 o
   1  14   3      391.79      354.52     55.24 o
   0   0   4    13296.69    12783.10    174.29 o
   1   0   4     6070.04     6324.85     71.14 o
   2   0   4      172.20      239.52      7.73 o
   3   0   4     1314.95     1486.98     26.95 o
   4   0   4    24338.88    23778.17    409.63 o
   5   0   4     1589.80     1583.96     40.85 o
   6   0   4     1488.64     1575.66     42.99 o
   7   0   4      463.38      488.42     26.30 o
   8   0   4    23372.61    24143.60    511.82 o
   9   0   4     1129.21     1219.03     47.34 o
  -9   1   4     3981.84     4388.25    116.78 o
  -8   1   4      246.90      301.02     23.93 o
  -7   1   4     2906.90     3022.90     71.71 o
  -6   1   4     2067.45     2068.90     52.58 o
  -5   1   4    21309.56    21527.12    373.60 o
  -4   1   4     4738.80     4802.15     90.52 o
  -3   1   4    28613.87    29036.39    461.41 o
  -2   1   4      768.68      890.09     12.51 o
  -1   1   4    55664.66    49370.97    496.79 o
   0   1   4    12905.78    13559.91    127.47 o
   1   1   4    54721.10    48453.50    481.51 o
   2   1   4      904.42     1031.43     16.63 o
   3   1   4    27741.28    28784.86    421.84 o
   4   1   4     4523.09     4616.74     87.39 o
   5   1   4    21323.49    21234.51    405.97 o
   6   1   4     2104.50     2166.56     53.80 o
   7   1   4     2705.91     2823.12     77.51 o
   8   1   4      190.49      217.52     31.58 o
   9   1   4     4408.75     4610.95    117.66 o
  -9   2   4       71.73       91.07     20.33 o
  -8   2   4     1651.32     1735.72     46.78 o
  -7   2   4      183.37      214.15     16.06 o
  -6   2   4    10409.82    10363.50    227.39 o
  -5   2   4      932.53     1017.43     30.17 o
  -4   2   4    17298.66    17047.88    327.14 o
  -3   2   4     1587.90     1811.33     33.68 o
  -2   2   4    23797.28    23108.42    257.42 o
  -1   2   4     3471.56     3809.46     41.42 o
   0   2   4    23473.62    22210.30    321.40 o
   1   2   4     3434.77     3811.65     41.99 o
   2   2   4    23514.97    23241.49    271.18 o
   3   2   4     1627.62     1861.40     30.60 o
   4   2   4    17550.60    17179.17    297.44 o
   5   2   4      882.52      918.35     25.80 o
   6   2   4    10210.46    10432.37    225.02 o
   7   2   4      158.93      193.19     17.69 o
   8   2   4     1638.12     1696.08     56.53 o
   9   2   4       74.62       91.56     22.88 o
  -9   3   4     1264.43     1364.74     51.10 o
  -8   3   4      604.19      677.41     28.27 o
  -7   3   4    10553.72    10446.68    222.60 o
  -6   3   4     5568.71     5516.36    104.88 o
  -5   3   4     6343.53     6537.62    120.70 o
  -4   3   4    11614.57    11931.46    164.14 o
  -3   3   4    15566.41    15101.25    187.57 o
  -2   3   4     1393.16     1452.13     19.94 o
  -1   3   4    20433.25    20445.64    203.77 o
   0   3   4      913.52      917.76     12.50 o
   1   3   4    20560.68    20534.95    211.66 o
   2   3   4     1394.89     1472.70     22.69 o
   3   3   4    16091.73    15821.11    202.45 o
   4   3   4    11616.71    12275.14    199.84 o
   5   3   4     6369.94     6512.98    114.51 o
   6   3   4     5308.36     5317.81    115.02 o
   7   3   4    10241.01    10358.46    209.46 o
   8   3   4      692.04      781.43     32.85 o
   9   3   4     1285.70     1374.79     57.96 o
  -9   4   4     1975.40     2094.32     67.68 o
  -8   4   4     4112.28     4048.22    104.05 o
  -7   4   4     1124.90     1117.66     36.30 o
  -6   4   4     8750.92     8727.53    171.44 o
  -5   4   4     4247.04     4323.11     69.57 o
  -4   4   4      713.78      683.81     15.67 o
  -3   4   4     4381.76     4637.59     63.49 o
  -2   4   4    34981.03    33715.42    345.54 o
  -1   4   4     4671.93     4776.26     46.37 o
   0   4   4     1683.34     1729.93     26.13 o
   1   4   4     4168.47     4241.06     59.06 o
   2   4   4    35481.84    34929.20    403.59 o
   3   4   4     4360.55     4689.62     64.78 o
   4   4   4      629.99      637.51     16.24 o
   5   4   4     4475.13     4511.76     88.84 o
   6   4   4     9089.42     8853.04    165.48 o
   7   4   4     1092.75     1121.39     40.19 o
   8   4   4     4189.78     4267.35    116.81 o
   9   4   4     2018.72     2114.42     67.45 o
  -9   5   4      444.27      441.24     41.81 o
  -8   5   4     1496.64     1585.93     57.18 o
  -7   5   4     4463.60     4307.75    107.33 o
  -6   5   4     2278.46     2216.81     48.13 o
  -5   5   4     2376.32     2353.99     46.87 o
  -4   5   4     9162.61     8963.07    130.69 o
  -3   5   4     8439.83     8299.40    106.40 o
  -2   5   4    27668.89    27360.77    292.72 o
  -1   5   4     3436.55     3567.15     41.84 o
   0   5   4    20908.63    21034.53    283.11 o
   1   5   4     3116.63     3164.12     45.46 o
   2   5   4    26977.18    26290.73    371.73 o
   3   5   4     8193.04     8212.43    112.92 o
   4   5   4     9444.91     9460.17    142.95 o
   5   5   4     2269.08     2308.17     54.65 o
   6   5   4     2347.37     2290.18     55.83 o
   7   5   4     4544.81     4541.79    120.90 o
   8   5   4     1445.19     1581.41     61.24 o
   9   5   4      490.34      540.85     41.21 o
  -8   6   4     3003.93     2991.49     93.96 o
  -7   6   4     3283.75     3031.16     84.75 o
  -6   6   4     1732.96     1655.78     54.02 o
  -5   6   4     6473.45     6260.83    203.84 o
  -4   6   4     3660.34     3588.54     57.50 o
  -3   6   4     8201.54     7980.28    103.21 o
  -2   6   4     4805.16     5021.56     78.54 o
  -1   6   4    15029.98    15395.93    177.33 o
   0   6   4     1097.96     1227.80     20.91 o
   1   6   4    15068.90    15078.28    216.65 o
   2   6   4     5227.30     5382.08     80.69 o
   3   6   4     8692.71     8357.31    121.76 o
   4   6   4     3563.70     3607.24     63.23 o
   5   6   4     6410.25     6317.19    108.95 o
   6   6   4     1676.07     1653.14     51.05 o
   7   6   4     3359.47     3250.55     83.88 o
   8   6   4     2862.35     2871.02     91.44 o
  -8   7   4     1152.76     1124.02     59.45 o
  -7   7   4      698.90      695.27     38.48 o
  -6   7   4    12792.69    12432.29    236.31 o
  -5   7   4     1884.96     1863.12     48.65 o
  -4   7   4     1675.04     1647.46     38.68 o
  -3   7   4     6806.82     7005.41    112.95 o
  -2   7   4     3557.85     3481.08     54.49 o
  -1   7   4     4760.64     5024.78     63.27 o
   0   7   4     4531.41     4602.90     61.99 o
   1   7   4     4831.78     4883.49     78.38 o
   2   7   4     3597.81     3478.85     60.90 o
   3   7   4     6721.16     6710.85    109.17 o
   4   7   4     1344.19     1320.92     31.58 o
   5   7   4     1824.08     1768.06     43.80 o
   6   7   4    12780.68    12224.50    253.01 o
   7   7   4      757.75      769.72     36.27 o
   8   7   4     1060.86     1077.91     66.47 o
  -8   8   4      889.93      865.72     74.32 o
  -7   8   4     3214.04     3129.03    111.66 o
  -6   8   4     2226.37     2212.84     66.77 o
  -5   8   4     3459.42     3373.45     73.57 o
  -4   8   4     4168.69     4175.88     74.23 o
  -3   8   4    11043.19    10757.41    163.80 o
  -2   8   4     4769.55     4792.36     74.75 o
  -1   8   4     6521.90     6723.88     84.67 o
   0   8   4    17168.63    17297.51    221.17 o
   1   8   4     6482.71     6365.48     94.00 o
   2   8   4     4687.57     4654.40     80.12 o
   3   8   4    10256.70     9917.21    158.95 o
   4   8   4     3928.40     3871.62     77.64 o
   5   8   4     3437.74     3269.98     77.46 o
   6   8   4     2367.25     2356.35     66.89 o
   7   8   4     3311.66     3326.36     88.05 o
   8   8   4      761.46      691.37     46.94 o
  -7   9   4     1175.82     1243.85     63.69 o
  -6   9   4     1171.10     1093.80     52.50 o
  -5   9   4     1823.60     1821.09     51.98 o
  -4   9   4     7155.43     6901.73    121.50 o
  -3   9   4     3146.68     3183.33     59.94 o
  -2   9   4    16549.71    16214.30    244.84 o
  -1   9   4     2867.68     2876.95     50.12 o
   0   9   4     1284.83     1451.50     27.33 o
   1   9   4     2949.93     2891.54     54.39 o
   2   9   4    16532.42    15734.96    239.76 o
   3   9   4     2893.29     2821.91     61.95 o
   4   9   4     7279.21     6968.41    140.93 o
   5   9   4     1739.26     1684.27     50.49 o
   6   9   4     1136.98     1201.01     42.35 o
   7   9   4     1191.04     1211.25     51.89 o
  -6  10   4     1418.54     1423.20     67.14 o
  -5  10   4     1424.38     1438.02     53.59 o
  -4  10   4     2786.40     2787.70     62.63 o
  -3  10   4     3787.68     3764.13     74.10 o
  -2  10   4     4622.06     4604.05     86.08 o
  -1  10   4     2914.10     2906.08     55.64 o
   0  10   4       61.17       90.76      8.84 o
   1  10   4     2753.38     2736.12     53.92 o
   2  10   4     4818.59     4684.72     93.57 o
   3  10   4     4004.20     3793.57     86.04 o
   4  10   4     2740.67     2561.20     66.89 o
   5  10   4     1511.51     1497.95     47.94 o
   6  10   4     1476.92     1426.59     51.65 o
  -6  11   4     1171.95     1253.38     90.39 o
  -5  11   4      299.15      347.49     36.39 o
  -4  11   4     4554.23     4531.59     94.06 o
  -3  11   4      504.26      584.44     26.16 o
  -2  11   4      129.59      180.58     15.20 o
  -1  11   4      902.80      978.00     30.32 o
   0  11   4     9483.89     9404.49    184.04 o
   1  11   4      947.97     1026.46     34.32 o
   2  11   4      144.22      194.50     17.46 o
   3  11   4      621.83      701.94     34.37 o
   4  11   4     4949.18     4744.82    106.09 o
   5  11   4      317.13      401.47     29.75 o
   6  11   4     1255.48     1282.75     60.73 o
  -5  12   4     4821.83     4748.40    228.98 o
  -4  12   4      333.82      381.62     31.55 o
  -3  12   4      777.24      788.97     31.30 o
  -2  12   4      557.37      655.25     30.52 o
  -1  12   4     4078.02     4113.38     93.71 o
   0  12   4     5783.77     5916.33    179.48 o
   1  12   4     4000.82     4011.18    103.85 o
   2  12   4      478.18      556.62     28.11 o
   3  12   4      775.23      773.01     35.34 o
   4  12   4      318.11      333.93     29.97 o
   5  12   4     4739.11     4521.89    141.55 o
  -3  13   4      341.07      413.09     43.48 o
  -2  13   4     1261.55     1304.25     52.05 o
  -1  13   4      375.45      401.47     37.98 o
   0  13   4     5235.91     5428.45    168.57 o
   1  13   4      376.84      440.00     39.93 o
   2  13   4     1270.41     1299.07     64.41 o
   3  13   4      371.20      378.96     31.48 o
   0  14   4      395.24      480.11    111.48 o
   1   0   5    97193.27    80111.05    780.54 o
   2   0   5      497.42      481.93      9.97 o
   3   0   5    45940.05    43922.21    644.80 o
   4   0   5     1610.01     1710.50     36.62 o
   5   0   5     9198.42     9492.22    172.45 o
   6   0   5    14394.14    14221.20    274.27 o
   7   0   5    15789.90    15813.47    339.43 o
   8   0   5      333.27      371.40     25.64 o
   9   0   5      389.03      511.87     32.38 o
  -9   1   5      387.79      443.82     29.66 o
  -8   1   5     8593.76     9112.35    203.11 o
  -7   1   5      493.05      552.55     24.70 o
  -6   1   5    19051.95    19253.94    357.55 o
  -5   1   5     2579.03     2805.18     61.16 o
  -4   1   5     1862.10     1887.80     38.85 o
  -3   1   5     9324.79     9900.28    152.22 o
  -2   1   5    88488.69    76156.44    807.51 o
  -1   1   5    20706.56    21241.91    234.40 o
   0   1   5     6391.08     6947.99     67.62 o
   1   1   5    20881.72    21578.19    211.43 o
   2   1   5    87978.47    76400.73   1244.52 o
   3   1   5     9626.98     9999.43    151.41 o
   4   1   5     1938.71     1946.35     40.99 o
   5   1   5     2535.14     2697.67     56.51 o
   6   1   5    18489.07    18465.68    359.20 o
   7   1   5      535.26      557.35     36.83 o
   8   1   5     8343.64     8575.09    201.79 o
   9   1   5      426.04      463.29     29.97 o
  -9   2   5      255.86      328.98     30.35 o
  -8   2   5      800.84      851.35     31.08 o
  -7   2   5     5850.36     5889.70    117.21 o
  -6   2   5     1414.92     1447.74     37.42 o
  -5   2   5     4860.05     4835.91     94.85 o
  -4   2   5     9036.47     9077.10    149.82 o
  -3   2   5    30664.41    30719.39    395.61 o
  -2   2   5    12217.12    11916.77    133.95 o
  -1   2   5    22160.75    21201.58    224.06 o
   0   2   5      174.52      250.11      9.72 o
   1   2   5    22445.43    22081.07    213.61 o
   2   2   5    11831.95    11742.16    147.46 o
   3   2   5    29409.90    29518.48    424.68 o
   4   2   5     8994.73     9183.92    151.36 o
   5   2   5     4924.43     4907.45     93.47 o
   6   2   5     1292.24     1313.97     41.55 o
   7   2   5     6083.43     6221.63    141.26 o
   8   2   5      803.12      860.75     37.29 o
   9   2   5      266.99      321.37     28.12 o
  -9   3   5      193.06      196.26     23.39 o
  -8   3   5      910.55      938.78     32.29 o
  -7   3   5     1624.26     1683.53     40.57 o
  -6   3   5     8159.14     8130.68    138.72 o
  -5   3   5      702.55      740.32     25.71 o
  -4   3   5     2174.62     2257.36     40.02 o
  -3   3   5      718.25      820.37     17.01 o
  -2   3   5     9674.41     9349.36    103.39 o
  -1   3   5     4362.95     4801.21     52.46 o
   0   3   5      899.27      832.18     16.35 o
   1   3   5     4475.42     4974.35     57.46 o
   2   3   5     9590.24     9549.75    131.19 o
   3   3   5      795.03      887.49     16.66 o
   4   3   5     2248.33     2349.13     45.87 o
   5   3   5      707.68      713.51     21.61 o
   6   3   5     8006.96     7965.63    149.55 o
   7   3   5     1561.59     1607.66     46.68 o
   8   3   5      818.55      904.68     34.83 o
   9   3   5      172.52      189.85     31.18 o
  -9   4   5      302.87      307.74     28.87 o
  -8   4   5      486.37      509.33     30.19 o
  -7   4   5       69.98       75.35     11.48 o
  -6   4   5      960.57      965.11     24.08 o
  -5   4   5      697.89      742.92     18.69 o
  -4   4   5     6691.01     6675.07     95.98 o
  -3   4   5     1170.16     1282.17     22.65 o
  -2   4   5     6831.67     7135.49     77.79 o
  -1   4   5     1204.35     1367.23     17.53 o
   0   4   5      260.95      352.03      8.51 o
   1   4   5     1227.47     1363.47     21.98 o
   2   4   5     6233.95     6560.28     83.78 o
   3   4   5     1115.36     1236.75     21.66 o
   4   4   5     6710.38     6828.05     98.70 o
   5   4   5      702.22      736.15     25.00 o
   6   4   5      897.53      904.34     30.27 o
   7   4   5       62.17       60.67     15.95 o
   8   4   5      481.50      518.46     33.35 o
   9   4   5      283.28      266.39     26.42 o
  -9   5   5      407.89      448.07     35.12 o
  -8   5   5     1131.27     1141.04     48.03 o
  -7   5   5     1151.30     1116.58     45.28 o
  -6   5   5     2319.03     2337.67     49.24 o
  -5   5   5      936.95      999.92     25.32 o
  -4   5   5     1490.45     1450.41     27.60 o
  -3   5   5     4129.29     4205.10     63.25 o
  -2   5   5     7450.63     7566.90     81.77 o
  -1   5   5     4759.54     5080.99     58.67 o
   0   5   5    10249.75    10425.18    155.87 o
   1   5   5     4706.70     4952.57     69.78 o
   2   5   5     7895.56     8097.75     99.65 o
   3   5   5     4334.15     4499.84     63.63 o
   4   5   5     1526.14     1537.13     26.64 o
   5   5   5      817.33      869.88     29.61 o
   6   5   5     2186.97     2182.43     60.82 o
   7   5   5     1249.66     1291.33     44.15 o
   8   5   5     1077.45     1120.11     49.56 o
   9   5   5      427.27      480.07     39.40 o
  -8   6   5     2332.99     2345.25     80.52 o
  -7   6   5     2287.50     2234.90     68.35 o
  -6   6   5     3251.59     3214.05     84.71 o
  -5   6   5     1393.96     1415.58     34.70 o
  -4   6   5     8651.34     8416.56    121.03 o
  -3   6   5     6773.87     6683.12     96.46 o
  -2   6   5      191.44      269.34     15.58 o
  -1   6   5     6216.26     6305.22     77.35 o
   0   6   5    20492.85    20285.94    265.75 o
   1   6   5     6200.41     6217.00    102.42 o
   2   6   5      224.42      283.26     10.77 o
   3   6   5     6825.06     6675.32    100.89 o
   4   6   5     8376.95     8290.34    130.76 o
   5   6   5     1250.64     1300.75     36.97 o
   6   6   5     3220.73     3214.76     80.92 o
   7   6   5     2151.23     2049.37     61.49 o
   8   6   5     2237.25     2255.40     77.25 o
  -8   7   5     2990.20     3070.77    112.88 o
  -7   7   5     1429.19     1438.53     54.11 o
  -6   7   5     4801.05     4705.42    105.76 o
  -5   7   5     5960.43     5750.40    124.74 o
  -4   7   5     2608.12     2633.91     56.72 o
  -3   7   5    15675.96    15377.84    211.37 o
  -2   7   5    19036.60    18919.12    235.53 o
  -1   7   5    15518.65    15665.93    182.42 o
   0   7   5     2208.64     2274.21     34.39 o
   1   7   5    15847.55    15424.89    211.04 o
   2   7   5    18965.09    18607.64    278.75 o
   3   7   5    15128.43    14471.06    223.38 o
   4   7   5     2716.67     2714.58     56.01 o
   5   7   5     5913.76     5811.60    105.36 o
   6   7   5     5009.77     4965.83    114.42 o
   7   7   5     1425.39     1417.19     49.62 o
   8   7   5     3328.31     3461.34    125.83 o
  -8   8   5     2954.36     2844.22    157.68 o
  -7   8   5     2282.72     2400.77     78.98 o
  -6   8   5     1262.97     1274.87     55.60 o
  -5   8   5     4199.00     4149.50     87.01 o
  -4   8   5    19939.73    19385.21    320.38 o
  -3   8   5     8482.71     8282.75    130.86 o
  -2   8   5     7031.83     7150.52    106.94 o
  -1   8   5    11829.96    12244.88    158.83 o
   0   8   5    27632.71    27017.24    334.80 o
   1   8   5    12069.08    11903.79    174.84 o
   2   8   5     7235.10     7048.08    113.82 o
   3   8   5     8246.27     7895.68    127.92 o
   4   8   5    20264.40    18866.44    305.36 o
   5   8   5     4256.79     4192.72    125.15 o
   6   8   5     1356.32     1336.03     46.85 o
   7   8   5     2291.08     2338.98     69.99 o
   8   8   5     2988.14     2845.43    103.28 o
  -7   9   5      218.80      275.88     35.16 o
  -6   9   5     3576.30     3541.04     92.79 o
  -5   9   5    11518.72    11144.75    213.64 o
  -4   9   5     1459.53     1501.04     42.13 o
  -3   9   5     4453.50     4282.41     77.39 o
  -2   9   5     4445.87     4595.49     73.49 o
  -1   9   5    12075.64    11946.66    170.80 o
   0   9   5    14022.94    13893.00    208.40 o
   1   9   5    12023.54    11682.21    181.36 o
   2   9   5     4323.93     4408.51     77.86 o
   3   9   5     4560.38     4250.41     82.19 o
   4   9   5     1504.31     1460.66     44.38 o
   5   9   5    11427.87    10766.73    209.42 o
   6   9   5     3589.12     3523.58     85.47 o
   7   9   5      236.22      244.52     26.86 o
  -6  10   5     2242.29     2202.11     87.90 o
  -5  10   5     1599.78     1600.14     49.14 o
  -4  10   5     6107.48     5944.52    125.21 o
  -3  10   5     2513.66     2424.13     52.88 o
  -2  10   5     1398.01     1439.41     35.84 o
  -1  10   5      687.45      762.57     24.36 o
   0  10   5     5119.98     4985.84     79.47 o
   1  10   5      679.71      718.14     20.79 o
   2  10   5     1350.64     1271.06     37.87 o
   3  10   5     2471.71     2324.27     60.52 o
   4  10   5     6174.50     5979.64    125.79 o
   5  10   5     1531.30     1485.25     48.27 o
   6  10   5     2171.12     2080.20     64.71 o
  -6  11   5      370.36      387.67     55.24 o
  -5  11   5     1296.47     1316.84     74.29 o
  -4  11   5      236.84      274.47     22.64 o
  -3  11   5      435.93      462.87     30.52 o
  -2  11   5      534.51      576.50     25.26 o
  -1  11   5     1219.34     1255.32     33.74 o
   0  11   5     2063.30     2081.85     52.14 o
   1  11   5     1247.08     1293.13     39.65 o
   2  11   5      472.61      500.30     25.87 o
   3  11   5      451.50      414.59     25.44 o
   4  11   5      272.99      319.11     25.08 o
   5  11   5     1324.30     1293.46     48.31 o
   6  11   5      447.61      465.22     40.66 o
  -5  12   5      268.46      266.14     45.19 o
  -4  12   5      658.18      699.85     47.98 o
  -3  12   5       58.54       75.40     14.50 o
  -2  12   5      236.07      289.68     22.31 o
  -1  12   5      257.39      299.33     22.16 o
   0  12   5       83.91      118.50     18.98 o
   1  12   5      254.48      272.82     24.77 o
   2  12   5      251.74      276.30     21.42 o
   3  12   5       75.37      123.50     17.85 o
   4  12   5      651.62      655.87     38.43 o
   5  12   5      221.70      267.83     31.85 o
  -3  13   5     1824.06     1869.66     81.79 o
  -2  13   5      580.05      614.41     40.09 o
  -1  13   5     1632.53     1752.53     75.59 o
   0  13   5       87.39      107.87     23.93 o
   1  13   5     1645.00     1710.73     74.40 o
   2  13   5      498.01      556.20     55.11 o
   3  13   5     1859.08     1716.89     62.34 o
   0   0   6   109269.16    86169.51   1270.78 o
   1   0   6    15544.20    16098.04    170.80 o
   2   0   6     6722.06     6932.91     84.92 o
   3   0   6     9906.78     9991.02    151.43 o
   4   0   6    30994.89    30108.89    478.14 o
   5   0   6     4636.95     4829.92     93.59 o
   6   0   6     9827.51     9814.94    197.67 o
   7   0   6     2838.97     2978.02     79.29 o
   8   0   6      777.26      815.93     35.67 o
   9   0   6     1230.68     1219.09     47.49 o
  -9   1   6     7074.52     7607.45    160.71 o
  -8   1   6     3507.82     3806.74    111.33 o
  -7   1   6      608.89      688.51     28.11 o
  -6   1   6      425.58      455.90     29.62 o
  -5   1   6    18529.08    18586.66    309.11 o
  -4   1   6    20360.11    20196.42    325.83 o
  -3   1   6     7709.58     7733.25    105.69 o
  -2   1   6     7078.43     7202.86     80.00 o
  -1   1   6    40464.80    38027.96    434.15 o
   0   1   6     2393.45     2634.87     31.95 o
   1   1   6    40572.37    39057.26    439.85 o
   2   1   6     6717.71     6909.65     99.43 o
   3   1   6     8094.50     8144.84    122.05 o
   4   1   6    20405.80    20163.45    349.77 o
   5   1   6    19310.65    19331.66    332.51 o
   6   1   6      514.82      554.63     25.06 o
   7   1   6      758.30      934.22     44.56 o
   8   1   6     3574.09     3748.40     99.06 o
   9   1   6     6899.29     7200.28    203.86 o
  -9   2   6     1788.09     1928.33     59.41 o
  -8   2   6     8567.75     9003.67    191.59 o
  -7   2   6     2794.23     2689.63     56.45 o
  -6   2   6     3623.71     3582.92     68.04 o
  -5   2   6     5460.61     5460.92     96.32 o
  -4   2   6    13293.32    13156.24    195.06 o
  -3   2   6     1921.05     1839.19     31.45 o
  -2   2   6     7863.31     8028.18     86.74 o
  -1   2   6     3079.38     3056.15     33.34 o
   0   2   6    15690.50    16033.75    225.11 o
   1   2   6     2790.44     2859.49     32.94 o
   2   2   6     7426.40     7578.18    103.47 o
   3   2   6     2230.36     2201.00     34.28 o
   4   2   6    13298.60    13180.01    214.20 o
   5   2   6     5449.34     5495.45    103.96 o
   6   2   6     3639.56     3564.08     78.69 o
   7   2   6     2849.30     2774.32     73.13 o
   8   2   6     8464.07     8468.22    263.97 o
   9   2   6     1771.72     1855.68     65.23 o
  -9   3   6      312.22      356.14     29.61 o
  -8   3   6     2970.25     2965.97     60.30 o
  -7   3   6     3084.46     3042.54     54.56 o
  -6   3   6     7687.89     7704.28    122.97 o
  -5   3   6     4299.80     4381.21     69.12 o
  -4   3   6     4874.87     4931.21     72.64 o
  -3   3   6     5558.51     5466.56     77.00 o
  -2   3   6     4009.48     4200.44     54.38 o
  -1   3   6     8034.84     8434.33     94.28 o
   0   3   6    18069.62    17766.94    233.36 o
   1   3   6     7895.72     8452.19     92.87 o
   2   3   6     4145.73     4510.15     68.86 o
   3   3   6     5961.86     5935.66     82.02 o
   4   3   6     4870.40     4936.29     87.49 o
   5   3   6     4086.62     4186.77     86.75 o
   6   3   6     7897.67     8009.23    147.25 o
   7   3   6     3040.00     3082.79     73.92 o
   8   3   6     3030.41     2997.17     75.55 o
   9   3   6      345.21      339.42     31.77 o
  -9   4   6      494.77      548.61     35.84 o
  -8   4   6     2654.90     2617.24     69.94 o
  -7   4   6     2333.95     2233.23     49.89 o
  -6   4   6     3305.70     3350.86     64.43 o
  -5   4   6     2009.84     2041.86     39.98 o
  -4   4   6     1261.31     1366.30     25.45 o
  -3   4   6     1760.91     1732.58     28.54 o
  -2   4   6    11858.40    11698.99    136.21 o
  -1   4   6     1968.64     2084.12     24.51 o
   0   4   6     3491.91     3675.35     40.50 o
   1   4   6     1762.24     1837.88     31.62 o
   2   4   6    12154.59    12182.49    160.45 o
   3   4   6     1596.71     1601.09     33.57 o
   4   4   6     1116.68     1206.94     23.82 o
   5   4   6     2033.44     2125.83     48.71 o
   6   4   6     3257.38     3240.07     70.89 o
   7   4   6     2190.26     2104.62     68.08 o
   8   4   6     2661.63     2708.86     82.29 o
   9   4   6      539.58      592.78     39.25 o
  -9   5   6     1745.06     1822.08     69.73 o
  -8   5   6      174.59      200.14     25.51 o
  -7   5   6     4497.36     4191.57    106.32 o
  -6   5   6     2240.41     2246.60     48.22 o
  -5   5   6     7675.57     7692.50    131.77 o
  -4   5   6     3960.31     3903.58     61.40 o
  -3   5   6    11004.77    10789.15    136.89 o
  -2   5   6     3824.52     4052.89     50.44 o
  -1   5   6     9483.25     9514.60    105.84 o
   0   5   6        3.99       51.52      4.89 o
   1   5   6     9948.65     9930.30    120.46 o
   2   5   6     3810.27     3973.36     67.27 o
   3   5   6    10845.01    10707.58    164.58 o
   4   5   6     4130.45     4142.27     63.48 o
   5   5   6     7807.49     8007.18    147.72 o
   6   5   6     2046.37     2070.06     58.80 o
   7   5   6     4533.81     4490.92    105.20 o
   8   5   6      168.83      181.00     25.30 o
   9   5   6     1697.70     1677.89     72.56 o
  -8   6   6      105.48      152.19     25.07 o
  -7   6   6     1402.60     1405.81     52.95 o
  -6   6   6     9072.62     8588.09    183.28 o
  -5   6   6     1421.96     1371.24     34.72 o
  -4   6   6     7705.35     7547.75    113.27 o
  -3   6   6     2073.72     2136.32     35.88 o
  -2   6   6    14178.38    13889.91    159.66 o
  -1   6   6     4539.23     4683.11     63.97 o
   0   6   6    49803.61    46953.55    613.84 o
   1   6   6     4718.11     4763.08     65.81 o
   2   6   6    14624.14    14297.55    210.66 o
   3   6   6     2097.73     2130.29     37.98 o
   4   6   6     8196.62     8116.45    123.61 o
   5   6   6     1349.28     1326.72     37.21 o
   6   6   6     8702.09     8332.29    179.07 o
   7   6   6     1483.19     1494.53     49.53 o
   8   6   6       81.03      107.08     26.67 o
  -8   7   6     1345.25     1378.45     59.72 o
  -7   7   6     1204.54     1181.52     48.53 o
  -6   7   6     1530.66     1492.89     47.94 o
  -5   7   6     9431.55     9196.14    186.42 o
  -4   7   6     6063.11     6102.21     99.60 o
  -3   7   6     3166.86     3164.91     57.88 o
  -2   7   6    28013.33    26991.35    316.81 o
  -1   7   6    11250.21    11692.73    138.19 o
   0   7   6      128.63      182.56      9.12 o
   1   7   6    11340.98    11351.92    148.63 o
   2   7   6    27976.96    26558.04    390.46 o
   3   7   6     3435.87     3335.56     57.92 o
   4   7   6     6154.13     5963.20    106.72 o
   5   7   6     9413.32     9047.49    164.48 o
   6   7   6     1530.95     1505.22     49.03 o
   7   7   6     1254.08     1231.68     45.47 o
   8   7   6     1350.60     1410.93     59.69 o
  -8   8   6     2309.38     2302.89    136.59 o
  -7   8   6     7129.09     6998.61    185.69 o
  -6   8   6     1401.20     1393.62     57.21 o
  -5   8   6     1575.94     1594.76     48.42 o
  -4   8   6     4767.87     4655.92     89.68 o
  -3   8   6    13224.56    13080.33    217.43 o
  -2   8   6     4751.53     4857.80     75.80 o
  -1   8   6     9213.00     9664.64    128.87 o
   0   8   6     1678.77     1714.81     29.47 o
   1   8   6     8699.75     8716.33    125.39 o
   2   8   6     4641.83     4668.77     84.23 o
   3   8   6    13900.79    13182.96    214.62 o
   4   8   6     4938.07     4765.98     88.82 o
   5   8   6     1713.06     1716.37     48.46 o
   6   8   6     1481.31     1478.54     48.92 o
   7   8   6     7240.48     6978.99    156.90 o
   8   8   6     2372.10     2312.94    135.58 o
  -7   9   6     1222.34     1222.00     63.59 o
  -6   9   6     8352.36     8012.68    175.87 o
  -5   9   6      315.12      370.44     24.67 o
  -4   9   6     2045.67     2070.34     58.96 o
  -3   9   6      935.72      942.40     31.07 o
  -2   9   6     7597.01     7597.23    114.13 o
  -1   9   6     1095.48     1213.22     29.55 o
   0   9   6     2857.37     2861.50     46.00 o
   1   9   6     1257.43     1310.68     28.34 o
   2   9   6     7734.11     7425.08    130.44 o
   3   9   6      982.92      988.99     31.47 o
   4   9   6     1977.58     1930.04     52.84 o
   5   9   6      362.26      448.97     26.32 o
   6   9   6     8116.54     7849.60    161.52 o
   7   9   6     1206.43     1236.68     48.27 o
  -6  10   6      208.73      199.33     30.74 o
  -5  10   6     2033.99     2040.68     57.89 o
  -4  10   6      500.88      531.89     31.13 o
  -3  10   6     6126.51     6104.96    117.85 o
  -2  10   6     2026.45     2016.12     45.36 o
  -1  10   6     5813.39     5818.47     92.74 o
   0  10   6     2344.52     2357.50     49.15 o
   1  10   6     5552.89     5479.39     97.00 o
   2  10   6     1913.61     1867.49     47.83 o
   3  10   6     6335.27     6013.66    134.00 o
   4  10   6      501.86      511.83     27.17 o
   5  10   6     2078.17     2000.51     57.54 o
   6  10   6      209.51      208.93     22.64 o
  -5  11   6      492.16      500.85     45.85 o
  -4  11   6     4307.15     4376.15    107.11 o
  -3  11   6      487.95      510.57     29.29 o
  -2  11   6     6146.49     6158.99    116.24 o
  -1  11   6      467.19      535.42     24.88 o
   0  11   6     5071.34     4995.68     94.52 o
   1  11   6      456.43      490.12     24.42 o
   2  11   6     6227.93     6050.04    111.75 o
   3  11   6      461.67      451.04     26.55 o
   4  11   6     4625.32     4429.48    100.68 o
   5  11   6      508.23      573.72     33.04 o
  -4  12   6      702.57      711.67     48.25 o
  -3  12   6      154.39      163.36     21.55 o
  -2  12   6     1306.29     1397.29     44.87 o
  -1  12   6     1593.11     1673.02     56.00 o
   0  12   6     6067.95     6106.31    164.82 o
   1  12   6     1630.32     1674.65     56.30 o
   2  12   6     1259.21     1316.89     42.62 o
   3  12   6      187.18      251.39     23.43 o
   4  12   6      709.51      720.11     38.90 o
  -3  13   6      180.48      245.05     69.30 o
  -2  13   6     4392.76     4604.94    231.55 o
  -1  13   6      117.67      179.08     35.20 o
   0  13   6     1329.56     1362.54     65.27 o
   1  13   6      144.67      177.89     27.91 o
   2  13   6     4586.89     4590.80    148.88 o
   3  13   6      185.98      215.56     27.54 o
   1   0   7     4209.96     4234.51     52.98 o
   2   0   7    17930.03    17788.75    203.23 o
   3   0   7    16288.26    17219.40    226.08 o
   4   0   7     2544.94     2519.03     45.04 o
   5   0   7       44.10       75.68      8.95 o
   6   0   7      676.53      659.25     25.03 o
   7   0   7     5211.62     5414.27    129.19 o
   8   0   7       30.67       34.90     13.53 o
   9   0   7      208.27      215.48     22.98 o
  -9   1   7     1025.79     1167.87     46.92 o
  -8   1   7     7210.59     7316.23    154.64 o
  -7   1   7     1015.58     1016.70     34.02 o
  -6   1   7     5918.02     5983.01    114.42 o
  -5   1   7     6078.46     6233.81    109.30 o
  -4   1   7     8350.44     8497.39    111.70 o
  -3   1   7     3766.05     3927.41     51.64 o
  -2   1   7     6534.62     6422.87     73.58 o
  -1   1   7    10111.93    10664.56    114.44 o
   0   1   7       32.76      104.12      5.32 o
   1   1   7     9640.47    10174.60    140.96 o
   2   1   7     5924.95     5859.17     87.34 o
   3   1   7     3883.08     4047.92     69.07 o
   4   1   7     8209.79     8283.97    150.96 o
   5   1   7     5901.52     5973.36    113.31 o
   6   1   7     5728.17     5671.86    135.00 o
   7   1   7      872.52      880.99     35.06 o
   8   1   7     7144.57     7299.22    171.95 o
   9   1   7     1051.17     1095.15     45.45 o
  -9   2   7     2175.92     2326.80     59.51 o
  -8   2   7     1809.31     1900.12     45.72 o
  -7   2   7     3360.24     3476.76     69.53 o
  -6   2   7     9453.75     9416.38    146.26 o
  -5   2   7     9256.01     9217.25    141.57 o
  -4   2   7    12293.84    12318.38    184.25 o
  -3   2   7    12450.56    12700.22    160.22 o
  -2   2   7     1209.16     1310.12     17.63 o
  -1   2   7     7130.70     6781.27     76.86 o
   0   2   7    33955.88    32822.86    419.17 o
   1   2   7     6913.23     6871.44     78.27 o
   2   2   7     1137.40     1214.30     19.31 o
   3   2   7    13034.44    13590.18    203.38 o
   4   2   7    12365.68    12457.00    220.55 o
   5   2   7     9224.68     9190.44    166.63 o
   6   2   7     9810.86     9645.36    186.85 o
   7   2   7     3498.96     3608.95    101.59 o
   8   2   7     1736.20     1716.17     69.73 o
   9   2   7     2241.50     2261.36    102.38 o
  -9   3   7     2467.32     2540.97     75.69 o
  -8   3   7     1256.43     1321.30     37.97 o
  -7   3   7     2938.49     2949.53     53.14 o
  -6   3   7     9750.71     9646.64    148.84 o
  -5   3   7     8608.70     8601.72    133.50 o
  -4   3   7    17318.92    16797.68    227.70 o
  -3   3   7     7126.47     7129.78     92.62 o
  -2   3   7     7252.63     7458.02     84.30 o
  -1   3   7    25784.13    25737.66    260.13 o
   0   3   7    57236.07    51893.88    668.19 o
   1   3   7    26520.00    27240.81    288.64 o
   2   3   7     7183.22     7455.45    106.18 o
   3   3   7     6525.71     6470.44    108.89 o
   4   3   7    17725.26    17189.05    280.24 o
   5   3   7     8791.00     8705.58    162.46 o
   6   3   7     9507.84     9363.43    193.20 o
   7   3   7     2811.76     2781.44     81.11 o
   8   3   7     1247.53     1288.42     50.88 o
   9   3   7     2558.16     2574.03     89.01 o
  -9   4   7     3938.19     3789.14    102.52 o
  -8   4   7     1098.17     1210.45     43.87 o
  -7   4   7     2683.56     2734.11     57.88 o
  -6   4   7     1101.85     1062.71     39.57 o
  -5   4   7     8490.48     8235.71    160.09 o
  -4   4   7    15909.95    15484.78    210.35 o
  -3   4   7    12907.77    12794.46    174.05 o
  -2   4   7    10153.76     9608.78    111.14 o
  -1   4   7    18748.59    18756.84    197.17 o
   0   4   7     6072.50     6076.58     78.42 o
   1   4   7    18693.59    18650.61    224.33 o
   2   4   7    10004.83     9541.72    130.25 o
   3   4   7    12610.60    12798.03    188.65 o
   4   4   7    15915.79    15695.00    228.49 o
   5   4   7     8640.03     8556.50    155.08 o
   6   4   7     1138.43     1077.30     39.27 o
   7   4   7     2600.34     2563.79     69.36 o
   8   4   7     1142.12     1221.17     50.14 o
   9   4   7     4057.73     4101.11    129.21 o
  -9   5   7      538.48      570.20     45.62 o
  -8   5   7     9673.36     9611.50    234.14 o
  -7   5   7     2065.23     1953.06     62.61 o
  -6   5   7     2277.55     2265.58     51.06 o
  -5   5   7     1854.71     1823.04     35.49 o
  -4   5   7    15856.05    15512.49    208.54 o
  -3   5   7     7544.57     7494.63     96.81 o
  -2   5   7     8585.12     8781.55    103.21 o
  -1   5   7     5928.66     6191.15     70.12 o
   0   5   7     6967.00     7050.38     89.74 o
   1   5   7     5642.80     5802.08     80.61 o
   2   5   7     8766.25     8779.37    135.66 o
   3   5   7     7270.27     7211.79    108.12 o
   4   5   7    15411.70    14756.73    255.04 o
   5   5   7     1857.10     1783.00     50.01 o
   6   5   7     2530.90     2482.83     63.87 o
   7   5   7     2043.71     1993.16     58.08 o
   8   5   7     9965.19    10122.89    238.21 o
   9   5   7      540.57      551.68     41.84 o
  -8   6   7     1144.11     1162.73     54.39 o
  -7   6   7     5091.49     4818.65    118.85 o
  -6   6   7     2433.41     2302.43     79.90 o
  -5   6   7     7757.53     7491.53    117.51 o
  -4   6   7       30.18       72.80     12.21 o
  -3   6   7    11597.91    11564.57    152.76 o
  -2   6   7      449.71      543.00     12.51 o
  -1   6   7    10252.15    10378.35    135.25 o
   0   6   7     2657.76     2731.38     39.18 o
   1   6   7    10504.11    10437.43    148.10 o
   2   6   7      446.10      523.82     17.31 o
   3   6   7    11233.84    10817.14    172.07 o
   4   6   7        4.74       28.56     13.08 o
   5   6   7     7819.00     7605.05    138.47 o
   6   6   7     2765.86     2640.80     68.10 o
   7   6   7     4952.33     4853.27    114.15 o
   8   6   7     1140.05     1122.76     50.89 o
  -8   7   7      740.75      725.27     45.56 o
  -7   7   7       75.98       64.95     20.20 o
  -6   7   7     3043.97     3000.54     91.48 o
  -5   7   7     1662.56     1594.59     46.99 o
  -4   7   7     2229.98     2331.68     48.63 o
  -3   7   7      325.17      364.48     12.65 o
  -2   7   7     7238.74     7192.20    102.35 o
  -1   7   7     2457.45     2538.41     37.74 o
   0   7   7    16523.12    16150.42    188.26 o
   1   7   7     2351.69     2368.43     38.28 o
   2   7   7     7298.11     7304.10    120.48 o
   3   7   7      414.17      433.20     20.66 o
   4   7   7     1971.63     1996.42     46.59 o
   5   7   7     1594.92     1505.14     41.26 o
   6   7   7     2792.13     2713.13     74.11 o
   7   7   7       53.76       52.96     15.71 o
   8   7   7      676.45      698.15     36.98 o
  -7   8   7      960.13      940.33     47.62 o
  -6   8   7     4547.22     4337.78    108.07 o
  -5   8   7      375.59      381.73     32.49 o
  -4   8   7     5341.27     5325.79     98.69 o
  -3   8   7     1636.97     1613.09     36.54 o
  -2   8   7      189.36      242.58     18.72 o
  -1   8   7      995.74     1076.75     20.91 o
   0   8   7     1616.83     1629.34     26.88 o
   1   8   7     1066.31     1123.52     26.76 o
   2   8   7      170.02      194.07     11.35 o
   3   8   7     1588.34     1494.74     40.06 o
   4   8   7     5455.86     5183.52    101.60 o
   5   8   7      346.09      335.48     22.69 o
   6   8   7     4690.17     4447.70    106.41 o
   7   8   7     1015.94     1023.75     42.65 o
  -7   9   7     1289.41     1300.40     87.07 o
  -6   9   7      506.48      509.49     44.79 o
  -5   9   7     5025.59     4880.93    105.96 o
  -4   9   7      299.30      378.13     22.35 o
  -3   9   7     3354.21     3353.05     70.59 o
  -2   9   7     1358.61     1337.10     31.71 o
  -1   9   7     5851.97     5826.84     90.79 o
   0   9   7     2582.64     2725.88     41.77 o
   1   9   7     5720.40     5554.12     86.79 o
   2   9   7     1430.92     1381.95     35.15 o
   3   9   7     3312.05     3061.87     74.11 o
   4   9   7      326.95      369.87     23.32 o
   5   9   7     4752.88     4505.76    101.15 o
   6   9   7      480.92      498.40     29.25 o
   7   9   7     1243.89     1194.52     46.94 o
  -6  10   7     2093.45     2090.38    115.38 o
  -5  10   7      521.45      570.83     30.32 o
  -4  10   7     4303.20     4289.06     96.19 o
  -3  10   7     1161.77     1189.72     35.96 o
  -2  10   7    17970.93    17806.68    300.26 o
  -1  10   7      121.51      187.18     12.08 o
   0  10   7     7270.65     7274.59    123.83 o
   1  10   7      108.66      177.01     13.39 o
   2  10   7    17911.73    17104.38    268.79 o
   3  10   7     1098.45     1059.40     36.77 o
   4  10   7     4388.17     4143.18     93.85 o
   5  10   7      574.17      595.01     29.87 o
   6  10   7     2279.76     2209.36     65.73 o
  -5  11   7     2935.65     2945.33     94.95 o
  -4  11   7      146.17      189.80     28.22 o
  -3  11   7     7090.05     7189.64    143.97 o
  -2  11   7     4451.47     4530.84     98.39 o
  -1  11   7     6050.25     6026.26    117.29 o
   0  11   7     1460.01     1453.05     40.10 o
   1  11   7     6058.47     5995.90    123.10 o
   2  11   7     4403.46     4328.46     85.22 o
   3  11   7     6730.54     6487.32    137.61 o
   4  11   7      189.58      199.64     20.19 o
   5  11   7     2885.73     2817.69     78.33 o
  -4  12   7      172.05      247.28     26.18 o
  -3  12   7     1780.77     1885.80     62.18 o
  -2  12   7     3605.38     3775.70    109.63 o
  -1  12   7     1469.53     1498.30     62.96 o
   0  12   7        9.92       70.26     15.73 o
   1  12   7     1481.67     1469.49     51.83 o
   2  12   7     3522.92     3526.42     83.24 o
   3  12   7     1646.17     1598.41     53.35 o
   4  12   7      130.25      186.35     23.48 o
  -3  13   7     3875.75     3999.18    242.04 o
  -2  13   7     2646.60     2760.35    173.64 o
  -1  13   7     2594.02     2654.71     98.84 o
   0  13   7     1991.18     2111.08     88.06 o
   1  13   7     2545.96     2585.06     97.13 o
   2  13   7     2539.84     2584.03     98.37 o
   3  13   7     3925.97     3847.59    158.82 o
   0   0   8    29660.70    29016.88    424.65 o
   1   0   8     1086.88     1225.23     18.76 o
   2   0   8     2075.02     2033.93     27.63 o
   3   0   8      424.27      505.95     11.57 o
   4   0   8     1652.20     1712.31     29.05 o
   5   0   8      107.40      157.06     10.60 o
   6   0   8     1125.12     1115.55     34.70 o
   7   0   8      627.03      599.05     28.16 o
   8   0   8        8.42       39.38     13.20 o
   9   0   8      116.97      155.70     20.54 o
  -9   1   8       54.85      106.40     18.94 o
  -8   1   8      154.94      191.99     16.92 o
  -7   1   8     2860.98     2829.68     59.89 o
  -6   1   8     4730.39     4687.36     83.29 o
  -5   1   8      210.83      249.30     16.30 o
  -4   1   8     3709.19     3812.88     51.93 o
  -3   1   8     5482.37     5599.25     73.11 o
  -2   1   8     1221.76     1307.80     20.16 o
  -1   1   8     1214.68     1232.04     18.86 o
   0   1   8     4082.10     4554.54     55.48 o
   1   1   8     1458.97     1538.86     25.86 o
   2   1   8     1210.83     1389.91     23.43 o
   3   1   8     5928.60     6142.40     86.00 o
   4   1   8     3735.35     3780.47     73.17 o
   5   1   8      251.06      300.52     15.20 o
   6   1   8     5277.20     5217.16    116.89 o
   7   1   8     3012.05     3030.59     78.88 o
   8   1   8      125.30      178.36     21.02 o
   9   1   8       47.84       75.15     16.75 o
  -9   2   8      443.07      532.08     27.75 o
  -8   2   8     5772.17     6033.31    102.06 o
  -7   2   8     2272.20     2338.28     47.76 o
  -6   2   8     8971.53     9105.73    132.87 o
  -5   2   8     2186.32     2347.08     42.03 o
  -4   2   8     7197.42     7303.53    120.90 o
  -3   2   8     4799.91     4747.21     63.12 o
  -2   2   8    28899.64    27858.98    318.33 o
  -1   2   8    12363.25    12569.62    142.07 o
   0   2   8     2003.61     2153.63     26.99 o
   1   2   8    11868.88    12526.82    159.22 o
   2   2   8    29110.40    28711.63    361.04 o
   3   2   8     4759.67     4796.62     82.82 o
   4   2   8     7378.05     7571.26    127.78 o
   5   2   8     2424.44     2504.08     58.77 o
   6   2   8     8599.84     8719.57    176.32 o
   7   2   8     2049.70     1996.23     68.60 o
   8   2   8     5878.16     6038.67    180.91 o
   9   2   8      476.16      574.33     41.67 o
  -9   3   8      438.27      510.76     33.76 o
  -8   3   8     1051.07     1141.02     32.67 o
  -7   3   8     7277.37     7363.38    112.44 o
  -6   3   8     1852.98     1846.94     38.15 o
  -5   3   8     5412.30     5411.85     88.62 o
  -4   3   8    14755.75    14609.81    197.87 o
  -3   3   8    25815.35    24719.67    313.30 o
  -2   3   8    42572.09    40804.24    455.06 o
  -1   3   8    36125.21    34576.32    356.26 o
   0   3   8     1219.08     1149.34     17.79 o
   1   3   8    36224.84    35663.93    390.49 o
   2   3   8    42811.96    41957.22    527.46 o
   3   3   8    25450.61    24752.96    406.42 o
   4   3   8    14607.10    14536.35    262.91 o
   5   3   8     5423.16     5534.86    108.06 o
   6   3   8     1721.87     1735.27     48.97 o
   7   3   8     7104.33     7063.17    154.00 o
   8   3   8     1009.84     1026.98     54.82 o
   9   3   8      397.93      415.94     35.85 o
  -9   4   8     1673.48     1734.97     60.57 o
  -8   4   8     2188.50     2219.81     62.75 o
  -7   4   8     1759.18     1776.72     43.25 o
  -6   4   8    12016.05    11961.25    230.89 o
  -5   4   8     9130.00     8867.25    133.26 o
  -4   4   8     4830.04     4931.93     74.93 o
  -3   4   8     8998.03     8599.88    118.14 o
  -2   4   8    32726.91    30324.44    328.49 o
  -1   4   8    17047.39    17243.13    182.26 o
   0   4   8    21976.65    22569.99    247.11 o
   1   4   8    16630.74    17084.08    203.85 o
   2   4   8    32255.28    30740.85    376.95 o
   3   4   8     9321.20     9187.28    142.06 o
   4   4   8     5133.16     5217.79     94.07 o
   5   4   8     9321.35     9251.23    193.05 o
   6   4   8    12019.10    11779.88    237.71 o
   7   4   8     1663.19     1674.32     51.40 o
   8   4   8     2208.28     2231.22     79.87 o
   9   4   8     1649.75     1608.69     65.52 o
  -8   5   8     1927.35     1846.54     68.57 o
  -7   5   8     4444.33     4235.67    112.73 o
  -6   5   8    10159.63     9831.88    168.76 o
  -5   5   8     5089.62     4967.85     84.56 o
  -4   5   8     8991.71     8879.97    119.35 o
  -3   5   8    12972.21    12525.92    156.71 o
  -2   5   8     5550.72     5559.40     70.23 o
  -1   5   8    15410.77    15650.77    183.40 o
   0   5   8    18880.04    18836.54    227.51 o
   1   5   8    15014.97    15278.35    201.36 o
   2   5   8     5624.06     5665.95     84.06 o
   3   5   8    12581.45    12174.39    175.57 o
   4   5   8     8573.63     8396.39    151.63 o
   5   5   8     4793.96     4583.36    105.83 o
   6   5   8    10540.41    10267.98    207.52 o
   7   5   8     4427.02     4316.40    102.68 o
   8   5   8     1942.22     1916.43     66.97 o
  -8   6   8     2185.83     2053.74     75.47 o
  -7   6   8     1820.17     1776.48     60.12 o
  -6   6   8      758.99      727.17     36.88 o
  -5   6   8     8915.88     8374.96    128.33 o
  -4   6   8      709.04      734.19     19.99 o
  -3   6   8     5093.88     5033.49     68.93 o
  -2   6   8     6803.23     6758.45    103.80 o
  -1   6   8     6674.66     6767.08    106.89 o
   0   6   8     1071.91     1178.44     23.04 o
   1   6   8     7264.43     7184.32     97.73 o
   2   6   8     6832.26     6541.30     99.06 o
   3   6   8     5151.65     4996.90     83.96 o
   4   6   8      592.71      593.77     21.47 o
   5   6   8     8641.02     8150.85    149.99 o
   6   6   8      866.02      860.56     34.54 o
   7   6   8     1873.26     1811.46     56.55 o
   8   6   8     2172.89     2113.60     64.56 o
  -8   7   8       91.12       83.85     24.13 o
  -7   7   8      552.48      518.15     34.68 o
  -6   7   8     1132.51     1101.79     40.54 o
  -5   7   8      415.62      401.53     24.40 o
  -4   7   8     3478.60     3384.80     61.72 o
  -3   7   8      746.36      776.89     18.59 o
  -2   7   8     5317.02     5177.47     72.34 o
  -1   7   8      279.96      343.26     12.12 o
   0   7   8     1661.90     1685.45     29.38 o
   1   7   8      363.28      417.36     16.67 o
   2   7   8     5575.23     5519.33     91.40 o
   3   7   8      655.25      680.55     22.64 o
   4   7   8     3459.68     3299.41     65.57 o
   5   7   8      456.89      471.23     23.94 o
   6   7   8     1192.45     1159.32     41.29 o
   7   7   8      486.39      500.56     29.69 o
   8   7   8       88.40       96.94     19.60 o
  -7   8   8      620.83      636.44     41.76 o
  -6   8   8     1891.70     1878.76     61.19 o
  -5   8   8      660.10      653.79     30.48 o
  -4   8   8      484.04      521.75     23.48 o
  -3   8   8      283.91      339.38     16.05 o
  -2   8   8     3064.70     3043.95     53.69 o
  -1   8   8       34.98       56.17      7.49 o
   0   8   8      320.03      306.55     12.52 o
   1   8   8       25.35       61.54      8.59 o
   2   8   8     2764.10     2684.75     57.12 o
   3   8   8      332.99      341.16     18.46 o
   4   8   8      512.06      506.33     22.98 o
   5   8   8      785.55      758.13     30.04 o
   6   8   8     1869.20     1964.33     65.39 o
   7   8   8      663.98      667.11     34.24 o
  -7   9   8      847.88      893.45     47.64 o
  -6   9   8     1050.27      991.55     45.84 o
  -5   9   8      540.29      591.26     30.84 o
  -4   9   8     4184.86     4008.88     83.06 o
  -3   9   8     2830.54     2780.99     62.96 o
  -2   9   8     2076.83     2068.66     42.79 o
  -1   9   8     1147.31     1195.14     29.82 o
   0   9   8     1811.61     1877.55     36.01 o
   1   9   8     1334.61     1359.12     42.98 o
   2   9   8     2121.52     2072.92     42.63 o
   3   9   8     3010.69     2847.39     62.55 o
   4   9   8     3974.90     3673.62     86.03 o
   5   9   8      584.07      600.24     31.61 o
   6   9   8      951.02      922.63     36.75 o
   7   9   8      930.39      989.52     42.41 o
  -6  10   8      466.86      572.27     36.82 o
  -5  10   8     2790.29     2770.68     77.21 o
  -4  10   8     4155.47     4172.32     87.79 o
  -3  10   8     2216.08     2242.61     54.34 o
  -2  10   8     2064.90     2131.16     51.75 o
  -1  10   8     5207.38     5255.27     91.37 o
   0  10   8    12618.32    12046.12    210.13 o
   1  10   8     5134.80     5058.46     91.15 o
   2  10   8     2069.15     2070.00     50.34 o
   3  10   8     2214.91     2090.57     50.57 o
   4  10   8     4224.65     3991.54     91.31 o
   5  10   8     2893.78     2770.30     70.66 o
   6  10   8      490.51      528.14     32.43 o
  -5  11   8     1755.74     1818.80    104.37 o
  -4  11   8     8385.89     8242.17    175.35 o
  -3  11   8     3480.45     3586.06     83.95 o
  -2  11   8      374.24      443.88     23.47 o
  -1  11   8     3204.24     3286.27     78.76 o
   0  11   8     7317.86     7438.76    137.99 o
   1  11   8     2978.60     2863.10     69.80 o
   2  11   8      336.58      378.56     20.65 o
   3  11   8     3561.82     3437.75     72.78 o
   4  11   8     7822.94     7248.86    184.07 o
   5  11   8     1725.06     1625.45     54.82 o
  -4  12   8     2476.69     2591.77     85.49 o
  -3  12   8     3953.34     4086.21    135.39 o
  -2  12   8      515.82      555.84     36.79 o
  -1  12   8     5369.66     5510.13    132.42 o
   0  12   8      807.67      970.50     41.01 o
   1  12   8     5319.22     5305.60    127.98 o
   2  12   8      460.86      499.13     28.78 o
   3  12   8     3880.08     3838.85     96.80 o
   4  12   8     2775.27     2702.18     65.75 o
  -2  13   8     1270.99     1426.33    123.52 o
  -1  13   8     2193.93     2238.02    129.15 o
   0  13   8     8315.77     8768.18    259.80 o
   1  13   8     2047.20     2217.27    102.68 o
   2  13   8     1257.37     1289.79     63.47 o
   1   0   9    18564.63    18419.63    219.34 o
   2   0   9    29570.50    28558.97    337.54 o
   3   0   9    13748.99    13992.25    186.60 o
   4   0   9     3256.09     3210.38     48.71 o
   5   0   9     2497.39     2500.29     43.10 o
   6   0   9     1175.71     1212.93     35.84 o
   7   0   9     9478.59     9482.24    190.77 o
   8   0   9      153.33      154.48     17.15 o
   9   0   9      598.21      664.24     26.88 o
  -9   1   9      488.35      549.52     27.96 o
  -8   1   9      200.52      266.49     17.36 o
  -7   1   9     3764.90     3750.95     67.35 o
  -6   1   9    12597.09    12546.14    179.58 o
  -5   1   9      237.45      286.76     13.99 o
  -4   1   9     2472.23     2465.85     36.00 o
  -3   1   9     5172.96     5163.81     69.54 o
  -2   1   9    22721.32    22209.65    254.77 o
  -1   1   9     2378.34     2503.44     32.04 o
   0   1   9    36330.79    34868.38    430.66 o
   1   1   9     2376.06     2588.04     38.35 o
   2   1   9    22624.48    22382.12    288.00 o
   3   1   9     5445.32     5414.66     83.21 o
   4   1   9     2460.79     2363.89     49.15 o
   5   1   9      185.11      212.50     14.23 o
   6   1   9    12039.98    12141.58    240.72 o
   7   1   9     3848.62     3720.22     95.78 o
   8   1   9      163.61      239.47     22.50 o
   9   1   9      536.51      580.12     33.74 o
  -9   2   9     1934.62     2096.96     55.66 o
  -8   2   9     1528.60     1568.80     37.37 o
  -7   2   9     4056.34     4080.28     79.53 o
  -6   2   9     3218.79     3306.78     56.65 o
  -5   2   9     6485.65     6473.25     98.43 o
  -4   2   9     5478.50     5710.34     85.34 o
  -3   2   9    11413.35    11298.27    134.57 o
  -2   2   9     1657.32     1996.62     27.92 o
  -1   2   9     8815.65     8438.34    101.62 o
   0   2   9      132.56      165.17     11.21 o
   1   2   9     9683.70     9674.88    116.63 o
   2   2   9     1707.14     2096.21     32.33 o
   3   2   9    11120.22    11184.90    160.19 o
   4   2   9     5379.79     5625.38    100.26 o
   5   2   9     6436.20     6522.81    134.89 o
   6   2   9     3342.06     3308.25    106.68 o
   7   2   9     4131.84     3956.47    119.87 o
   8   2   9     1492.49     1554.78     64.83 o
   9   2   9     1988.43     1950.60    130.61 o
  -9   3   9      418.60      441.22     32.67 o
  -8   3   9     4961.09     5099.27     92.04 o
  -7   3   9     1455.46     1445.64     32.74 o
  -6   3   9     3888.12     3916.38     76.12 o
  -5   3   9     5079.02     4824.87     80.83 o
  -4   3   9    12628.21    12083.93    165.71 o
  -3   3   9     6352.14     6454.99     82.58 o
  -2   3   9     8270.84     8262.24     98.24 o
  -1   3   9     5390.68     5684.72     64.30 o
   0   3   9     9784.61     9997.77    105.69 o
   1   3   9     5520.25     5753.33     68.20 o
   2   3   9     8561.64     8741.26    113.38 o
   3   3   9     6221.95     6450.97    103.89 o
   4   3   9    12275.31    12107.33    202.69 o
   5   3   9     5129.65     4964.67     97.93 o
   6   3   9     4011.55     3999.07     90.04 o
   7   3   9     1473.19     1467.57     45.51 o
   8   3   9     4933.63     4937.26    174.10 o
   9   3   9      436.77      462.60     35.29 o
  -9   4   9     2563.34     2671.29     98.43 o
  -8   4   9     3943.21     3905.87     92.89 o
  -7   4   9      623.73      659.80     24.92 o
  -6   4   9     4127.14     4060.67     72.54 o
  -5   4   9     7061.35     6987.71    107.05 o
  -4   4   9    11106.66    10783.80    151.15 o
  -3   4   9     2702.83     2798.39     41.21 o
  -2   4   9      369.63      399.74      9.63 o
  -1   4   9    10484.17    10565.76    113.68 o
   0   4   9    11669.45    11948.13    133.89 o
   1   4   9    10823.47    11106.78    135.99 o
   2   4   9      323.08      373.34     14.40 o
   3   4   9     2844.29     2968.35     49.44 o
   4   4   9    11175.97    11120.65    188.98 o
   5   4   9     7242.87     6998.25    145.31 o
   6   4   9     4410.37     4334.00     96.28 o
   7   4   9      571.03      569.78     30.66 o
   8   4   9     3971.08     3843.88    107.25 o
   9   4   9     2414.99     2453.26    132.57 o
  -8   5   9      381.78      389.51     31.06 o
  -7   5   9     4225.79     4097.56    104.00 o
  -6   5   9     4273.60     4106.65     85.75 o
  -5   5   9     7326.98     7176.59    118.08 o
  -4   5   9     2393.06     2382.50     42.37 o
  -3   5   9    13716.91    13242.52    166.33 o
  -2   5   9     4924.40     4954.92     63.14 o
  -1   5   9    14131.41    14410.04    166.03 o
   0   5   9    19231.75    19088.95    225.95 o
   1   5   9    14456.17    14726.19    197.92 o
   2   5   9     4784.42     4848.44     74.39 o
   3   5   9    14047.41    13766.60    204.36 o
   4   5   9     2461.60     2449.05     51.90 o
   5   5   9     7302.57     7017.35    149.12 o
   6   5   9     4240.22     4104.86     95.60 o
   7   5   9     4123.15     4072.24     98.42 o
   8   5   9      357.60      341.24     30.19 o
  -8   6   9     3911.44     3899.25    114.60 o
  -7   6   9       96.40       91.21     20.78 o
  -6   6   9     1669.83     1607.23     53.70 o
  -5   6   9      816.49      777.69     23.13 o
  -4   6   9    12425.97    11957.98    179.26 o
  -3   6   9      313.96      357.79     14.76 o
  -2   6   9    20197.39    19314.41    237.48 o
  -1   6   9      611.42      662.85     14.29 o
   0   6   9    11101.26    11141.04    150.01 o
   1   6   9      515.81      527.96     14.79 o
   2   6   9    20206.07    19491.44    269.35 o
   3   6   9      390.18      386.05     16.19 o
   4   6   9    12864.89    12288.42    197.25 o
   5   6   9      824.83      821.24     27.59 o
   6   6   9     1571.95     1526.73     48.32 o
   7   6   9       98.05       71.27     16.27 o
   8   6   9     3964.31     3840.77     98.24 o
  -8   7   9      594.65      628.11     48.22 o
  -7   7   9     3806.70     3768.25    108.66 o
  -6   7   9     1895.39     1873.74     54.42 o
  -5   7   9     3230.76     3081.42     74.66 o
  -4   7   9     1994.57     2036.76     47.59 o
  -3   7   9     6789.75     6631.18     91.04 o
  -2   7   9     4442.24     4409.91     57.51 o
  -1   7   9     7161.07     7472.96     98.13 o
   0   7   9     8787.19     8675.83    120.41 o
   1   7   9     7202.69     7140.96    143.63 o
   2   7   9     4127.72     4108.34     74.59 o
   3   7   9     6263.31     5859.78    127.60 o
   4   7   9     1846.84     1853.85     43.33 o
   5   7   9     3248.92     3194.43     72.73 o
   6   7   9     1821.62     1758.07     54.27 o
   7   7   9     3829.76     3635.12     92.78 o
   8   7   9      545.34      601.98     37.75 o
  -7   8   9     1059.21     1078.91     51.90 o
  -6   8   9     3268.65     3190.78     87.20 o
  -5   8   9     3658.55     3659.09     84.81 o
  -4   8   9     7447.38     7041.71    130.74 o
  -3   8   9     1457.95     1507.53     34.37 o
  -2   8   9      705.19      755.74     21.56 o
  -1   8   9     4901.62     5180.65    105.92 o
   0   8   9     9182.74     9182.75    129.77 o
   1   8   9     4972.44     4901.11     94.41 o
   2   8   9      735.32      746.91     21.74 o
   3   8   9     1505.57     1480.27     33.75 o
   4   8   9     7087.11     6731.20    127.17 o
   5   8   9     3675.75     3530.61     83.09 o
   6   8   9     3237.55     3171.02     81.78 o
   7   8   9     1173.85     1156.26     44.60 o
  -7   9   9      445.86      457.21     43.61 o
  -6   9   9     2325.82     2346.70     76.63 o
  -5   9   9     2372.27     2439.74     70.20 o
  -4   9   9     2943.94     2919.33     66.06 o
  -3   9   9      452.70      469.77     27.10 o
  -2   9   9     3346.04     3357.32     60.76 o
  -1   9   9      971.79     1054.76     26.38 o
   0   9   9     2274.01     2246.86     55.67 o
   1   9   9      804.56      840.15     22.47 o
   2   9   9     3363.97     3124.56     62.41 o
   3   9   9      560.93      610.12     27.24 o
   4   9   9     2978.41     2816.03     68.71 o
   5   9   9     2410.18     2333.86     61.57 o
   6   9   9     2293.50     2255.77     62.07 o
   7   9   9      412.50      401.35     32.87 o
  -6  10   9     2343.21     2387.68     77.32 o
  -5  10   9     2402.06     2512.24     80.60 o
  -4  10   9     1276.61     1233.22     41.46 o
  -3  10   9     3239.30     3350.60     72.50 o
  -2  10   9      305.96      344.08     20.89 o
  -1  10   9     4295.67     4314.24     81.85 o
   0  10   9     3491.83     3404.50     71.27 o
   1  10   9     4189.08     4209.99     71.28 o
   2  10   9      298.75      354.32     18.23 o
   3  10   9     3318.90     3191.80     72.45 o
   4  10   9     1224.40     1200.69     40.87 o
   5  10   9     2465.37     2424.43     64.94 o
   6  10   9     2257.18     2171.45     66.12 o
  -5  11   9      288.42      428.42     32.69 o
  -4  11   9      627.82      689.72     34.65 o
  -3  11   9     3493.86     3699.26     86.52 o
  -2  11   9     4961.03     5049.20    130.18 o
  -1  11   9     1487.14     1565.17     53.82 o
   0  11   9     4432.21     4505.92    107.40 o
   1  11   9     1512.52     1540.08     41.72 o
   2  11   9     4936.95     4838.29     93.69 o
   3  11   9     3729.62     3676.69     75.77 o
   4  11   9      653.42      681.03     27.87 o
   5  11   9      307.86      386.35     32.67 o
  -4  12   9     2681.93     2751.56     92.75 o
  -3  12   9     1301.57     1402.84     54.18 o
  -2  12   9     8048.43     8362.04    301.95 o
  -1  12   9     1688.99     1768.86     77.26 o
   0  12   9      903.16      924.03     60.65 o
   1  12   9     1677.35     1688.49     56.12 o
   2  12   9     8141.71     8011.86    174.41 o
   3  12   9     1446.33     1463.29     48.78 o
   4  12   9     2679.52     2590.63     65.04 o
  -2  13   9     2446.32     2546.97    114.66 o
  -1  13   9     1327.84     1365.57     65.40 o
   0  13   9     3644.94     3800.76    142.64 o
   1  13   9     1365.02     1335.93     64.00 o
   2  13   9     2502.34     2535.26    190.41 o
   0   0  10     5583.77     5434.31     89.65 o
   1   0  10    20999.90    20721.99    269.81 o
   2   0  10     5643.29     6099.22     83.96 o
   3   0  10     4017.75     4190.89     60.50 o
   4   0  10    22858.69    22358.86    296.84 o
   5   0  10    22739.64    22391.69    311.22 o
   6   0  10       74.50       94.03     10.22 o
   7   0  10     1273.45     1341.67     36.32 o
   8   0  10    11056.65    11328.74    188.56 o
   9   0  10     3702.90     3895.06     78.81 o
  -9   1  10     3306.28     3495.07     79.80 o
  -8   1  10     2345.95     2460.15     53.71 o
  -7   1  10     1223.20     1280.13     31.68 o
  -6   1  10     1456.30     1476.23     32.13 o
  -5   1  10     9058.75     9073.81    130.11 o
  -4   1  10    17835.85    17608.61    214.95 o
  -3   1  10    10941.51    10804.45    138.94 o
  -2   1  10     7773.90     8129.68     93.15 o
  -1   1  10    29709.42    28754.96    323.64 o
   0   1  10    55604.48    53759.42    661.17 o
   1   1  10    28646.60    28476.62    355.04 o
   2   1  10     7655.03     8149.39    104.70 o
   3   1  10    10639.34    10660.04    159.63 o
   4   1  10    17581.33    17404.40    298.48 o
   5   1  10     8716.79     8542.28    155.54 o
   6   1  10     1627.08     1705.08     36.73 o
   7   1  10     1276.72     1309.66     44.62 o
   8   1  10     2354.32     2396.39     57.15 o
   9   1  10     3350.51     3528.31     81.35 o
  -9   2  10     2223.29     2368.20     60.11 o
  -8   2  10     1740.80     1782.82     48.92 o
  -7   2  10      464.05      522.67     19.82 o
  -6   2  10     5185.12     5227.34     82.78 o
  -5   2  10     1239.06     1240.41     25.96 o
  -4   2  10    12021.84    12020.16    163.22 o
  -3   2  10     4728.91     4802.00     56.89 o
  -2   2  10     8857.23     8905.63    108.24 o
  -1   2  10     5502.37     5621.31     69.38 o
   0   2  10    44468.83    42378.09    504.90 o
   1   2  10     5678.01     5808.33     72.31 o
   2   2  10     9031.65     9542.44    119.45 o
   3   2  10     4781.28     4921.11     73.37 o
   4   2  10    11951.02    12055.08    173.12 o
   5   2  10     1077.30     1058.12     27.98 o
   6   2  10     5132.37     5134.91    125.22 o
   7   2  10      575.62      653.74     38.41 o
   8   2  10     1618.92     1660.61     60.99 o
   9   2  10     2150.55     2196.86     85.59 o
  -9   3  10      519.37      610.51     37.97 o
  -8   3  10      684.50      679.77     25.74 o
  -7   3  10     2878.45     2847.75     57.35 o
  -6   3  10     3133.18     3224.60     54.65 o
  -5   3  10     4813.34     4698.00     78.60 o
  -4   3  10     5324.20     5178.61     78.33 o
  -3   3  10     3927.71     4028.33     53.53 o
  -2   3  10      953.09      986.06     16.81 o
  -1   3  10     4064.48     4205.06     52.77 o
   0   3  10     3331.98     3603.65     41.16 o
   1   3  10     4575.38     4810.34     57.14 o
   2   3  10      919.43     1002.87     18.70 o
   3   3  10     3719.05     3768.06     61.04 o
   4   3  10     5536.60     5484.48     87.35 o
   5   3  10     4714.04     4644.40     94.09 o
   6   3  10     3453.23     3485.10     78.99 o
   7   3  10     2917.56     2903.96     72.58 o
   8   3  10      685.66      632.56     38.62 o
   9   3  10      529.94      517.85     41.15 o
  -8   4  10     2360.91     2443.13     71.56 o
  -7   4  10      298.58      318.91     17.98 o
  -6   4  10      535.69      591.44     20.15 o
  -5   4  10     1574.95     1508.39     31.49 o
  -4   4  10      633.31      671.31     18.39 o
  -3   4  10       98.61      143.56      8.87 o
  -2   4  10     2269.62     2251.37     30.81 o
  -1   4  10        0.93       35.36      5.01 o
   0   4  10     3346.03     3579.16     43.15 o
   1   4  10        9.22       31.64      5.45 o
   2   4  10     2402.31     2418.36     38.80 o
   3   4  10       50.09       91.31      9.20 o
   4   4  10      698.70      761.30     21.19 o
   5   4  10     1506.51     1407.19     42.01 o
   6   4  10      582.40      620.04     27.66 o
   7   4  10      300.60      305.84     22.63 o
   8   4  10     2424.68     2396.42     82.45 o
  -8   5  10      542.88      534.87     33.35 o
  -7   5  10      260.03      253.41     25.34 o
  -6   5  10     1903.57     1855.98     46.21 o
  -5   5  10     2006.45     1927.23     42.62 o
  -4   5  10     5895.41     5881.37     83.44 o
  -3   5  10     1095.74     1100.02     20.66 o
  -2   5  10    14055.86    13660.46    181.58 o
  -1   5  10     1033.85     1113.94     21.31 o
   0   5  10     7522.58     7814.18     96.94 o
   1   5  10      942.16      960.82     20.04 o
   2   5  10    13946.77    13750.64    182.29 o
   3   5  10     1131.73     1116.30     25.43 o
   4   5  10     5813.44     5711.58    106.67 o
   5   5  10     1995.67     1929.69     51.99 o
   6   5  10     1929.51     1871.45     58.91 o
   7   5  10      238.63      261.32     22.58 o
   8   5  10      540.73      538.43     33.56 o
  -8   6  10     3724.45     3746.96    112.21 o
  -7   6  10     2201.37     2118.96     81.13 o
  -6   6  10      983.48      957.17     36.89 o
  -5   6  10     4830.96     4697.98     80.74 o
  -4   6  10     2434.78     2462.08     46.17 o
  -3   6  10     3306.42     3288.34     45.61 o
  -2   6  10     4401.17     4333.24     71.19 o
  -1   6  10    13121.35    13467.79    171.74 o
   0   6  10      123.38      184.88     11.41 o
   1   6  10    13377.08    13176.21    182.66 o
   2   6  10     4582.40     4617.42     72.58 o
   3   6  10     3256.34     3199.67     56.21 o
   4   6  10     2404.75     2426.54     53.50 o
   5   6  10     5192.49     5051.01    101.18 o
   6   6  10     1003.94     1004.94     37.08 o
   7   6  10     2079.30     2051.61     61.12 o
   8   6  10     3790.62     3762.94    125.89 o
  -8   7  10     1926.74     1909.20    163.70 o
  -7   7  10     1832.27     1857.07     68.58 o
  -6   7  10     7224.06     7006.49    190.58 o
  -5   7  10     2974.74     2884.15     70.79 o
  -4   7  10     9168.84     8959.18    148.79 o
  -3   7  10     4875.56     4945.14     73.03 o
  -2   7  10     7585.58     7539.84    120.44 o
  -1   7  10     5384.20     5736.59     83.42 o
   0   7  10    14810.93    14903.58    197.84 o
   1   7  10     5792.39     5795.42     85.50 o
   2   7  10     7346.67     7321.25    130.46 o
   3   7  10     4968.90     4839.00     80.90 o
   4   7  10     9111.71     8825.74    149.80 o
   5   7  10     3059.78     2913.31     79.65 o
   6   7  10     7348.79     7058.22    174.58 o
   7   7  10     1925.28     1921.09     59.18 o
   8   7  10     1925.29     2050.81    147.63 o
  -7   8  10     3698.65     3602.70    106.49 o
  -6   8  10     5434.10     5307.49    126.38 o
  -5   8  10     3687.16     3613.52     83.40 o
  -4   8  10     3856.93     3794.45     78.81 o
  -3   8  10    11598.01    11436.35    171.23 o
  -2   8  10    10915.15    10772.17    153.30 o
  -1   8  10     7772.41     8285.90    145.84 o
   0   8  10    12758.18    12869.60    196.62 o
   1   8  10     8139.84     8154.37    129.04 o
   2   8  10    10347.78     9873.22    189.04 o
   3   8  10    11019.20    10662.68    167.64 o
   4   8  10     3645.73     3551.27     68.15 o
   5   8  10     3576.96     3400.83     79.33 o
   6   8  10     5387.78     5107.61    118.90 o
   7   8  10     3766.57     3695.75    104.03 o
  -6   9  10      377.57      416.07     33.47 o
  -5   9  10     2251.95     2175.91     64.86 o
  -4   9  10     6619.65     6431.11    123.13 o
  -3   9  10     2961.48     3084.12     66.92 o
  -2   9  10     9996.42     9952.34    160.33 o
  -1   9  10     7339.46     7498.19    129.13 o
   0   9  10     4482.85     4660.70     82.70 o
   1   9  10     7041.22     6939.81    106.41 o
   2   9  10    10046.65     9685.97    157.36 o
   3   9  10     3002.37     2945.25     58.57 o
   4   9  10     6614.28     6265.17    115.38 o
   5   9  10     2152.16     2045.85     56.25 o
   6   9  10      401.87      436.09     27.67 o
  -6  10  10     2177.98     2237.76     83.91 o
  -5  10  10      141.63      185.72     23.74 o
  -4  10  10     1700.13     1692.20     50.04 o
  -3  10  10     2446.90     2485.54     64.30 o
  -2  10  10     3208.87     3307.44     71.34 o
  -1  10  10     1518.76     1545.43     40.42 o
   0  10  10      212.97      232.80     16.52 o
   1  10  10     1545.14     1481.24     33.02 o
   2  10  10     3391.65     3352.38     60.17 o
   3  10  10     2482.61     2402.23     54.35 o
   4  10  10     1661.88     1595.20     42.76 o
   5  10  10      171.15      188.01     17.82 o
   6  10  10     2231.79     2157.02     72.82 o
  -5  11  10      480.43      523.97     35.59 o
  -4  11  10      201.74      239.00     23.24 o
  -3  11  10     1609.11     1731.54     50.43 o
  -2  11  10      437.13      477.44     29.34 o
  -1  11  10      575.16      650.51     32.32 o
   0  11  10      816.57      838.26     33.95 o
   1  11  10      584.79      597.59     24.66 o
   2  11  10      408.57      422.10     25.11 o
   3  11  10     1563.64     1537.20     41.95 o
   4  11  10      224.57      234.20     19.64 o
   5  11  10      434.13      464.42     29.86 o
  -4  12  10      262.81      292.10     33.89 o
  -3  12  10       32.65       71.35     23.40 o
  -2  12  10      630.12      708.17     39.59 o
  -1  12  10      296.49      384.94     31.88 o
   0  12  10     2852.58     2830.99     79.57 o
   1  12  10      280.31      294.26     27.40 o
   2  12  10      623.28      632.95     30.74 o
   3  12  10       32.37       44.63     14.22 o
   4  12  10      183.09      198.75     20.97 o
  -1  13  10      982.58     1084.36     57.71 o
   0  13  10      173.59      204.34     29.57 o
   1  13  10      918.04      946.76     58.07 o
   1   0  11    14427.97    14016.60    184.91 o
   2   0  11    12262.25    12439.47    164.51 o
   3   0  11    21933.88    21950.17    277.29 o
   4   0  11      613.38      617.38     15.51 o
   5   0  11      720.48      683.57     20.29 o
   6   0  11    20706.17    20751.73    317.71 o
   7   0  11     6699.95     6633.61    115.71 o
   8   0  11      391.70      414.14     21.70 o
   9   0  11       76.56      101.11     14.95 o
  -9   1  11      626.97      741.34     32.16 o
  -8   1  11     1943.51     2065.10     47.91 o
  -7   1  11     6240.55     6180.83    102.39 o
  -6   1  11     3553.65     3569.55     61.96 o
  -5   1  11     3477.05     3415.25     52.91 o
  -4   1  11     1706.06     1743.59     27.94 o
  -3   1  11    20888.58    20851.59    249.93 o
  -2   1  11    23160.10    22526.08    242.88 o
  -1   1  11    11525.86    11364.44    130.98 o
   0   1  11     7266.44     7612.30    103.82 o
   1   1  11    11565.27    11754.50    148.58 o
   2   1  11    22700.15    22512.87    292.49 o
   3   1  11    20862.91    20974.68    265.68 o
   4   1  11     1712.62     1755.31     36.26 o
   5   1  11     3348.41     3265.04     67.02 o
   6   1  11     4060.19     3999.01     76.84 o
   7   1  11     6143.12     6025.44    126.48 o
   8   1  11     2048.59     2046.66     57.10 o
   9   1  11      619.18      690.62     31.44 o
  -9   2  11       72.17      103.98     16.82 o
  -8   2  11     1023.57     1077.15     33.67 o
  -7   2  11     2019.63     2087.98     43.70 o
  -6   2  11     4812.43     4756.52     76.21 o
  -5   2  11      153.76      191.66     22.46 o
  -4   2  11     7209.45     7150.74     93.74 o
  -3   2  11     9707.17     9752.38    114.57 o
  -2   2  11    34658.90    32694.52    364.92 o
  -1   2  11     6298.46     6453.38     78.19 o
   0   2  11     2964.14     3073.14     46.70 o
   1   2  11     6260.40     6401.03     88.61 o
   2   2  11    34600.72    33632.66    413.54 o
   3   2  11    10338.68    10518.90    147.06 o
   4   2  11     7407.19     7290.42    107.49 o
   5   2  11      143.79      151.98     13.11 o
   6   2  11     4693.40     4553.99     90.30 o
   7   2  11     2000.31     2009.19     50.97 o
   8   2  11     1088.84     1184.58     38.11 o
   9   2  11       86.11       89.67     18.08 o
  -9   3  11      817.21      808.20     46.00 o
  -8   3  11     2698.79     2663.09     58.98 o
  -7   3  11     2604.84     2733.53     56.64 o
  -6   3  11     2401.42     2404.75     43.65 o
  -5   3  11     3458.14     3263.20     59.17 o
  -4   3  11      788.24      767.91     19.48 o
  -3   3  11     3468.13     3520.10     47.64 o
  -2   3  11     6089.62     6169.51     74.40 o
  -1   3  11     6512.61     6451.03     80.75 o
   0   3  11      460.81      522.71     10.46 o
   1   3  11     6803.40     6742.66     80.76 o
   2   3  11     6043.73     6280.87     88.93 o
   3   3  11     3683.97     3719.68     62.92 o
   4   3  11      850.46      856.29     19.75 o
   5   3  11     3540.10     3427.15     65.18 o
   6   3  11     2396.31     2412.90     54.74 o
   7   3  11     2806.23     2923.55     93.50 o
   8   3  11     2647.16     2346.27     88.09 o
   9   3  11      898.91      865.04     45.97 o
  -8   4  11      289.71      283.93     25.94 o
  -7   4  11      625.34      646.47     24.31 o
  -6   4  11     3996.46     3764.38     84.01 o
  -5   4  11      417.11      440.41     16.48 o
  -4   4  11     4132.18     4005.26     62.59 o
  -3   4  11     1342.31     1321.37     24.47 o
  -2   4  11      291.54      314.93     10.91 o
  -1   4  11     2212.14     2299.78     28.95 o
   0   4  11      294.81      346.91      8.90 o
   1   4  11     2204.46     2187.74     31.66 o
   2   4  11      319.23      343.50     11.34 o
   3   4  11     1713.70     1764.90     33.46 o
   4   4  11     3937.89     3894.76     68.96 o
   5   4  11      387.26      386.60     18.77 o
   6   4  11     3784.71     3595.86     86.50 o
   7   4  11      690.91      709.99     31.17 o
   8   4  11      312.59      268.62     36.77 o
  -8   5  11      685.12      708.08     37.36 o
  -7   5  11      612.01      608.22     35.02 o
  -6   5  11     2063.98     1968.90     47.72 o
  -5   5  11       77.27      111.79     14.22 o
  -4   5  11     8990.50     8863.79    124.16 o
  -3   5  11     1009.00     1087.90     20.96 o
  -2   5  11     4828.11     4627.41     68.26 o
  -1   5  11      808.79      885.25     19.35 o
   0   5  11    29136.43    29257.44    343.55 o
   1   5  11      835.62      877.80     18.42 o
   2   5  11     4806.65     4727.58     68.24 o
   3   5  11     1007.69     1088.02     23.59 o
   4   5  11     9225.28     9445.11    146.56 o
   5   5  11       95.96      127.61     13.46 o
   6   5  11     2146.88     2098.87     57.00 o
   7   5  11      611.00      594.42     29.76 o
   8   5  11      662.50      713.14     37.51 o
  -8   6  11      105.58      114.97     27.69 o
  -7   6  11     3766.91     3647.79     97.15 o
  -6   6  11     3933.87     3732.52     96.54 o
  -5   6  11     5637.86     5389.11     89.34 o
  -4   6  11     4175.98     4072.16     68.61 o
  -3   6  11     8349.46     8283.55    107.59 o
  -2   6  11      167.29      215.13      9.78 o
  -1   6  11     8382.19     8704.22    118.17 o
   0   6  11     4128.23     4179.60     59.72 o
   1   6  11     8055.15     8084.63    113.53 o
   2   6  11      142.42      187.48     13.11 o
   3   6  11     8639.53     8470.66    128.50 o
   4   6  11     4023.60     3982.58     72.00 o
   5   6  11     5709.48     5454.93    116.85 o
   6   6  11     3911.61     3851.08     91.66 o
   7   6  11     3665.91     3556.37     98.52 o
   8   6  11      132.87      165.02     28.32 o
  -7   7  11      809.27      843.85     45.41 o
  -6   7  11     2005.34     2066.96     68.70 o
  -5   7  11     3204.78     3088.07     82.10 o
  -4   7  11     8347.29     8327.38    139.77 o
  -3   7  11     4431.60     4429.59     62.56 o
  -2   7  11     3093.19     3129.73     47.49 o
  -1   7  11     3981.78     4347.97     99.59 o
   0   7  11     2502.72     2632.09     43.07 o
   1   7  11     4063.07     4156.42     75.73 o
   2   7  11     3216.79     3212.36     52.68 o
   3   7  11     4426.53     4323.26     73.66 o
   4   7  11     8609.67     8285.11    136.60 o
   5   7  11     3278.79     3199.00     65.70 o
   6   7  11     1950.81     1993.41     58.28 o
   7   7  11      854.88      890.50     41.53 o
  -7   8  11      523.32      555.92     39.49 o
  -6   8  11     1528.11     1470.25     54.10 o
  -5   8  11     3659.85     3710.94     92.90 o
  -4   8  11     7727.23     7752.31    154.23 o
  -3   8  11     5059.61     5106.06     86.39 o
  -2   8  11    10551.96    10288.33    143.40 o
  -1   8  11     6786.86     7442.73    178.32 o
   0   8  11     9567.18     9873.20    135.61 o
   1   8  11     6634.91     6667.11    101.56 o
   2   8  11    10849.18    10658.92    150.83 o
   3   8  11     5034.47     5027.56     88.25 o
   4   8  11     7790.46     7658.25    127.82 o
   5   8  11     3625.26     3546.21     73.48 o
   6   8  11     1609.38     1543.78     55.15 o
   7   8  11      490.58      503.14     40.25 o
  -6   9  11     3003.26     3011.18     91.81 o
  -5   9  11     4852.94     4851.42    116.75 o
  -4   9  11     3488.18     3442.77     80.63 o
  -3   9  11     2933.77     2935.31     70.15 o
  -2   9  11     1748.40     1724.14     38.82 o
  -1   9  11     7100.82     7232.35    140.71 o
   0   9  11     8806.42     9095.40    156.63 o
   1   9  11     7453.63     7448.42    113.99 o
   2   9  11     1594.78     1548.81     34.18 o
   3   9  11     3159.15     3037.32     59.56 o
   4   9  11     3541.48     3352.35     69.51 o
   5   9  11     4892.12     4831.41     94.55 o
   6   9  11     3050.80     3011.19     79.41 o
  -6  10  11     4505.88     4381.82    237.02 o
  -5  10  11     1388.00     1382.46     54.82 o
  -4  10  11     4300.32     4329.01     95.99 o
  -3  10  11      366.33      396.51     25.15 o
  -2  10  11     2519.93     2512.21     62.54 o
  -1  10  11     1604.58     1523.50     45.75 o
   0  10  11     4096.43     4110.70     82.50 o
   1  10  11     1567.47     1501.33     33.16 o
   2  10  11     2626.67     2554.23     49.15 o
   3  10  11      334.00      339.37     20.25 o
   4  10  11     4144.72     4026.13     82.75 o
   5  10  11     1421.62     1333.60     49.20 o
   6  10  11     4262.16     4190.00    242.04 o
  -5  11  11      743.22      709.73     45.17 o
  -4  11  11     1011.45     1014.30     56.97 o
  -3  11  11     1727.80     1881.05     63.07 o
  -2  11  11      951.50      952.44     40.40 o
  -1  11  11      955.27     1031.03     41.44 o
   0  11  11       60.58       88.13     13.69 o
   1  11  11      880.08      914.84     32.61 o
   2  11  11      860.54      857.77     28.90 o
   3  11  11     1824.92     1851.46     43.13 o
   4  11  11      976.35     1001.53     38.09 o
   5  11  11      807.92      759.35     38.31 o
  -3  12  11      301.79      390.61     39.85 o
  -2  12  11     2266.60     2278.18     89.59 o
  -1  12  11      247.14      370.01     31.76 o
   0  12  11        0.65       74.01     21.45 o
   1  12  11      244.78      283.33     27.08 o
   2  12  11     2421.43     2302.02     82.24 o
   3  12  11      386.19      394.15     30.55 o
  -1  13  11      138.64      186.58     34.39 o
   0  13  11      136.24      232.12     30.92 o
   1  13  11      145.84      193.69     28.81 o
   0   0  12    11885.36    11554.20    199.62 o
   1   0  12     1944.56     1819.92     29.66 o
   2   0  12    11388.83    11718.71    154.55 o
   3   0  12    12362.65    12675.58    163.27 o
   4   0  12     2343.15     2456.35     40.18 o
   5   0  12     3920.07     3792.28     62.28 o
   6   0  12     5555.73     5573.93     93.39 o
   7   0  12     3097.41     3014.81     66.75 o
   8   0  12        5.18       28.31     11.86 o
   9   0  12     2108.76     2291.05     70.07 o
  -9   1  12      739.79      886.43     38.33 o
  -8   1  12     3448.66     3502.84     71.06 o
  -7   1  12      282.78      329.58     17.17 o
  -6   1  12      375.22      435.96     16.40 o
  -5   1  12     4651.44     4703.56     69.61 o
  -4   1  12     9670.70     9612.97    130.21 o
  -3   1  12     2169.65     2076.49     30.36 o
  -2   1  12    19771.14    19605.23    212.71 o
  -1   1  12     4523.07     4674.06     56.17 o
   0   1  12     9785.05    10013.37    129.03 o
   1   1  12     4407.03     4627.78     65.14 o
   2   1  12    19667.36    19759.96    256.01 o
   3   1  12     2125.11     2053.43     33.70 o
   4   1  12    10409.89    10346.08    155.29 o
   5   1  12     4549.09     4575.89     89.23 o
   6   1  12      359.00      401.92     19.34 o
   7   1  12      287.81      351.28     22.59 o
   8   1  12     3483.92     3568.99     78.70 o
   9   1  12      606.62      657.75     36.77 o
  -9   2  12     1527.01     1557.97     59.53 o
  -8   2  12      904.49     1038.87     31.52 o
  -7   2  12     5996.35     5924.62     98.95 o
  -6   2  12     4604.90     4498.96     73.07 o
  -5   2  12     5689.34     5824.18     89.55 o
  -4   2  12      241.55      261.76     10.17 o
  -3   2  12    13718.12    13449.91    153.48 o
  -2   2  12     6317.01     6051.94     67.37 o
  -1   2  12    12206.23    12137.38    139.11 o
   0   2  12     2303.36     2502.92     40.95 o
   1   2  12    12369.85    12339.29    175.12 o
   2   2  12     6595.36     6572.12     80.89 o
   3   2  12    13278.17    13517.19    203.31 o
   4   2  12      231.44      260.89     14.18 o
   5   2  12     5553.81     5670.94    100.62 o
   6   2  12     4363.66     4268.83     86.14 o
   7   2  12     5972.21     5829.27    106.37 o
   8   2  12      882.14      979.27     37.67 o
   9   2  12     1590.01     1561.18     55.25 o
  -8   3  12     2062.93     2039.99     49.68 o
  -7   3  12     4227.44     4179.62     90.33 o
  -6   3  12    13518.28    13054.28    205.74 o
  -5   3  12     2145.89     2121.34     39.24 o
  -4   3  12     6096.12     5891.53     83.68 o
  -3   3  12     3973.49     3936.54     54.91 o
  -2   3  12     6934.32     6792.52     84.57 o
  -1   3  12     1760.94     1669.61     23.55 o
   0   3  12     8441.21     8950.83    107.29 o
   1   3  12     1840.86     1743.74     25.31 o
   2   3  12     7089.76     7174.81     99.81 o
   3   3  12     3806.62     3912.69     61.90 o
   4   3  12     5870.10     5851.53     95.32 o
   5   3  12     2451.70     2443.71     45.74 o
   6   3  12    13263.72    12900.71    212.81 o
   7   3  12     4280.03     4192.31     86.57 o
   8   3  12     2000.17     1954.39     57.48 o
  -8   4  12     3115.94     3048.22    117.27 o
  -7   4  12     2857.13     2825.45     58.42 o
  -6   4  12     5424.32     5245.78     92.25 o
  -5   4  12     2767.66     2659.06     48.80 o
  -4   4  12     2799.05     2830.55     47.40 o
  -3   4  12     9011.81     8872.87    112.61 o
  -2   4  12    14900.27    14174.07    190.59 o
  -1   4  12     5349.06     5484.59     62.74 o
   0   4  12      539.71      660.81     12.09 o
   1   4  12     5186.12     5348.17     70.47 o
   2   4  12    15061.58    14907.59    200.90 o
   3   4  12     8623.87     8678.48    124.21 o
   4   4  12     2453.58     2593.97     50.15 o
   5   4  12     2669.46     2638.35     57.87 o
   6   4  12     5606.04     5439.83    105.35 o
   7   4  12     2876.13     2921.61     70.65 o
   8   4  12     3155.94     3190.54     87.56 o
  -8   5  12      505.70      509.10     43.05 o
  -7   5  12     3583.45     3547.08     85.74 o
  -6   5  12     1477.12     1421.03     40.29 o
  -5   5  12     3574.75     3483.31     62.43 o
  -4   5  12     3435.64     3423.53     54.25 o
  -3   5  12     6151.73     6026.88     82.82 o
  -2   5  12    14060.38    13578.32    233.59 o
  -1   5  12     6002.02     6287.75     74.53 o
   0   5  12      575.30      643.19     15.77 o
   1   5  12     6182.91     6327.57     87.34 o
   2   5  12    13328.92    13174.99    185.91 o
   3   5  12     6669.49     6709.25     94.93 o
   4   5  12     3522.04     3522.86     65.31 o
   5   5  12     3516.33     3465.09     72.25 o
   6   5  12     1556.22     1488.97     47.01 o
   7   5  12     3664.03     3654.58     85.81 o
   8   5  12      578.36      629.38     42.67 o
  -8   6  12      129.97      158.08     27.50 o
  -7   6  12      848.78      859.99     44.56 o
  -6   6  12     7780.83     7558.74    164.49 o
  -5   6  12      504.40      520.02     23.95 o
  -4   6  12     6306.69     6162.47     98.18 o
  -3   6  12      625.79      668.35     16.60 o
  -2   6  12     8129.70     7898.08    110.92 o
  -1   6  12     2911.39     3109.22     50.44 o
   0   6  12    23047.78    23334.89    292.33 o
   1   6  12     2912.92     3020.75     49.32 o
   2   6  12     7769.59     7620.35    107.97 o
   3   6  12      606.74      663.43     19.46 o
   4   6  12     6317.82     6180.38    104.06 o
   5   6  12      444.42      462.51     20.70 o
   6   6  12     7437.54     7146.90    162.78 o
   7   6  12      838.84      847.66     38.55 o
   8   6  12      124.96      153.00     23.08 o
  -7   7  12     1071.79     1108.75     68.71 o
  -6   7  12      180.22      202.56     24.20 o
  -5   7  12     3584.32     3600.50     91.66 o
  -4   7  12     7878.73     7622.47    118.50 o
  -3   7  12     1813.10     1887.03     32.42 o
  -2   7  12      790.55      832.31     17.98 o
  -1   7  12     4348.15     4653.43     81.30 o
   0   7  12     1269.42     1311.56     26.19 o
   1   7  12     4294.57     4308.77     72.29 o
   2   7  12      660.23      728.54     19.82 o
   3   7  12     1825.69     1857.02     36.14 o
   4   7  12     7972.29     7496.84    131.65 o
   5   7  12     3544.24     3604.56     72.40 o
   6   7  12      262.21      260.81     21.34 o
   7   7  12     1106.04     1130.47     46.21 o
  -7   8  12     1552.71     1514.77     61.73 o
  -6   8  12     1098.17     1118.22     57.26 o
  -5   8  12      747.42      788.34     37.66 o
  -4   8  12     1296.06     1224.99     44.92 o
  -3   8  12     3447.44     3477.03     68.13 o
  -2   8  12     4287.53     4351.91     72.33 o
  -1   8  12     2211.12     2430.34     47.75 o
   0   8  12      766.97      819.64     20.33 o
   1   8  12     2349.56     2401.24     42.67 o
   2   8  12     4660.13     4585.58     71.68 o
   3   8  12     3666.17     3550.43     61.90 o
   4   8  12     1343.29     1301.00     35.38 o
   5   8  12      766.34      768.38     27.62 o
   6   8  12     1128.65     1027.05     43.28 o
   7   8  12     1567.96     1503.13     55.62 o
  -6   9  12     3226.62     3175.96     95.48 o
  -5   9  12      130.91      151.90     21.69 o
  -4   9  12     2790.04     2825.90     75.98 o
  -3   9  12     2382.57     2401.23     59.74 o
  -2   9  12      876.55      959.51     29.19 o
  -1   9  12     1117.21     1131.00     32.85 o
   0   9  12     2614.18     2583.60     47.62 o
   1   9  12     1133.29     1113.43     26.93 o
   2   9  12      874.48      925.12     29.40 o
   3   9  12     2279.42     2221.58     44.88 o
   4   9  12     2810.62     2763.01     60.55 o
   5   9  12      121.51      135.83     26.29 o
   6   9  12     3200.05     3159.52     82.58 o
  -5  10  12     2393.17     2436.12     77.46 o
  -4  10  12     2976.78     3036.46     73.98 o
  -3  10  12     3499.78     3554.57     80.41 o
  -2  10  12      231.05      298.58     25.17 o
  -1  10  12     3422.17     3606.90     79.57 o
   0  10  12       45.10       85.91     12.76 o
   1  10  12     3454.21     3480.34     61.66 o
   2  10  12      177.30      220.90     14.25 o
   3  10  12     3279.42     3118.79     62.17 o
   4  10  12     2904.08     2808.57     68.30 o
   5  10  12     2433.78     2383.06     75.64 o
  -4  11  12     5476.86     5647.63    161.78 o
  -3  11  12     2508.03     2554.44     69.86 o
  -2  11  12     2213.95     2432.09     71.73 o
  -1  11  12     2349.63     2414.48     69.26 o
   0  11  12     5454.27     5620.28    116.83 o
   1  11  12     2336.65     2379.81     60.27 o
   2  11  12     2330.99     2406.53     61.35 o
   3  11  12     2407.77     2273.68     53.84 o
   4  11  12     5628.36     5398.48    119.17 o
  -3  12  12      325.95      435.06     40.86 o
  -2  12  12     1698.10     1817.69     65.94 o
  -1  12  12     3135.36     3141.58     94.66 o
   0  12  12    11466.63    11210.96    265.04 o
   1  12  12     3136.75     3177.34     94.30 o
   2  12  12     1526.32     1497.45     63.85 o
   3  12  12      260.48      289.74     30.89 o
   1   0  13     3956.56     3932.40     54.95 o
   2   0  13     3699.31     3813.70     52.69 o
   3   0  13      134.25      165.96      7.37 o
   4   0  13      723.88      744.85     23.31 o
   5   0  13     2123.31     2160.57     42.35 o
   6   0  13      289.67      286.27     15.41 o
   7   0  13       24.96       64.94     12.54 o
   8   0  13      112.18      124.66     15.53 o
  -8   1  13     2310.31     2313.54     53.03 o
  -7   1  13       59.03       68.74     10.48 o
  -6   1  13      429.29      434.74     23.17 o
  -5   1  13      381.15      431.58     15.20 o
  -4   1  13      887.85      916.58     19.61 o
  -3   1  13      226.00      222.40      7.84 o
  -2   1  13     3195.17     3102.60     38.69 o
  -1   1  13     4306.13     4309.27     57.77 o
   0   1  13      795.34     1073.44     20.49 o
   1   1  13     4427.82     4547.80     66.67 o
   2   1  13     3214.07     3150.90     52.30 o
   3   1  13      148.00      151.25      7.80 o
   4   1  13     1135.25     1166.80     23.92 o
   5   1  13      342.55      372.05     16.45 o
   6   1  13      402.21      387.41     18.59 o
   7   1  13       55.02       68.86     12.80 o
   8   1  13     2364.18     2383.15     59.10 o
  -8   2  13     2409.49     2486.94     61.73 o
  -7   2  13       94.80      103.59     11.39 o
  -6   2  13     3006.42     2933.22     52.73 o
  -5   2  13     6538.36     6488.36     95.02 o
  -4   2  13    17051.21    16709.58    217.81 o
  -3   2  13     1352.33     1332.20     20.41 o
  -2   2  13      816.41      847.71     16.77 o
  -1   2  13     4821.91     4883.21     59.79 o
   0   2  13    27870.03    28484.43    388.53 o
   1   2  13     4900.40     4988.45     75.33 o
   2   2  13      695.36      758.98     16.57 o
   3   2  13     1457.47     1449.86     25.92 o
   4   2  13    17157.74    17007.91    272.52 o
   5   2  13     6397.80     6423.31    112.05 o
   6   2  13     2941.59     2894.68     63.20 o
   7   2  13       61.69       52.21     12.27 o
   8   2  13     2500.00     2488.47     66.63 o
  -8   3  13       52.55       55.34     14.42 o
  -7   3  13     1786.23     1714.36     41.59 o
  -6   3  13     5106.08     5049.94     82.45 o
  -5   3  13     8632.59     8683.71    123.67 o
  -4   3  13     7053.79     7031.56     97.48 o
  -3   3  13     7033.99     7011.31     84.37 o
  -2   3  13     7245.02     7038.14     93.60 o
  -1   3  13    14391.87    14848.22    167.17 o
   0   3  13    34325.18    33651.44    399.48 o
   1   3  13    14387.92    14675.40    174.39 o
   2   3  13     7366.45     7551.27     98.44 o
   3   3  13     7008.44     7058.54    105.38 o
   4   3  13     6957.44     7023.50    111.82 o
   5   3  13     8602.05     8632.51    137.13 o
   6   3  13     5165.33     5108.26     99.70 o
   7   3  13     1872.35     1818.90     55.45 o
   8   3  13       44.59       44.18     14.87 o
  -8   4  13     4943.95     4914.80    163.81 o
  -7   4  13     2043.35     1994.61     45.98 o
  -6   4  13      104.63      144.91     17.35 o
  -5   4  13     5888.88     5733.23     91.54 o
  -4   4  13    22768.28    21499.95    280.07 o
  -3   4  13     6139.23     5877.12     82.07 o
  -2   4  13    14029.10    13554.31    163.36 o
  -1   4  13     9567.87     9721.45    109.34 o
   0   4  13    39325.87    39577.10    428.18 o
   1   4  13     9319.27     9571.05    112.43 o
   2   4  13    13727.79    13841.98    189.19 o
   3   4  13     5838.99     5743.46     85.21 o
   4   4  13    22784.93    21917.61    326.56 o
   5   4  13     5710.15     5715.43    100.91 o
   6   4  13      135.35      148.72     15.06 o
   7   4  13     1998.63     1988.66     55.58 o
   8   4  13     4774.47     4824.01    109.99 o
  -8   5  13     4857.99     4910.17    137.63 o
  -7   5  13     1803.65     1756.04     79.09 o
  -6   5  13     1668.57     1611.82     42.15 o
  -5   5  13     8217.61     7850.51    131.04 o
  -4   5  13     4063.65     4017.13     59.82 o
  -3   5  13     6759.16     6532.12     87.76 o
  -2   5  13     6368.55     6376.76     85.95 o
  -1   5  13    17896.79    18406.97    201.28 o
   0   5  13      658.59      725.30     14.32 o
   1   5  13    17508.44    17775.88    235.25 o
   2   5  13     6487.97     6629.79     95.51 o
   3   5  13     6986.99     6852.05     98.95 o
   4   5  13     3694.03     3640.91     63.54 o
   5   5  13     8386.47     8072.39    136.28 o
   6   5  13     1674.78     1597.57     42.40 o
   7   5  13     1641.58     1660.28     50.50 o
   8   5  13     4990.56     5173.07    115.84 o
  -7   6  13     2112.03     2060.33     72.84 o
  -6   6  13     2826.84     2709.14     75.99 o
  -5   6  13      677.65      684.33     24.87 o
  -4   6  13     4518.86     4470.61     77.76 o
  -3   6  13     5021.03     4982.31     69.33 o
  -2   6  13      170.58      235.88     11.15 o
  -1   6  13     4749.79     4997.47     84.26 o
   0   6  13     5375.82     5600.30     74.20 o
   1   6  13     4599.15     4716.11     69.72 o
   2   6  13      187.88      243.85     11.40 o
   3   6  13     5090.00     5097.05     81.24 o
   4   6  13     4275.09     4218.49     71.87 o
   5   6  13      654.99      619.85     22.92 o
   6   6  13     2666.51     2574.95     74.38 o
   7   6  13     2237.52     2139.02     66.99 o
  -7   7  13      789.31      761.95     43.94 o
  -6   7  13     1280.08     1219.81     47.61 o
  -5   7  13      125.94      142.24     20.51 o
  -4   7  13      806.93      852.24     25.89 o
  -3   7  13     1170.89     1197.03     26.26 o
  -2   7  13     1153.34     1202.81     24.06 o
  -1   7  13     1164.35     1253.73     30.53 o
   0   7  13     5891.83     5901.30     84.70 o
   1   7  13     1170.21     1184.11     25.72 o
   2   7  13     1146.82     1172.30     26.01 o
   3   7  13     1152.20     1134.19     26.36 o
   4   7  13      764.83      783.91     24.27 o
   5   7  13      145.00      166.65     16.58 o
   6   7  13     1232.75     1146.21     45.37 o
   7   7  13      812.76      762.76     38.05 o
  -6   8  13     1446.18     1531.64     58.83 o
  -5   8  13      343.39      348.51     28.10 o
  -4   8  13     2658.30     2576.17     70.52 o
  -3   8  13      108.34      142.25     13.85 o
  -2   8  13      354.56      414.21     16.76 o
  -1   8  13      851.37      950.94     37.56 o
   0   8  13      104.32      119.26     10.15 o
   1   8  13      846.37      879.12     22.11 o
   2   8  13      411.22      432.99     16.28 o
   3   8  13      100.47      136.61     12.90 o
   4   8  13     2726.68     2585.98     55.97 o
   5   8  13      364.62      370.68     23.22 o
   6   8  13     1397.52     1349.00     77.41 o
  -6   9  13     1877.42     1929.88     70.13 o
  -5   9  13       44.54       65.56     18.71 o
  -4   9  13       30.50       58.18     16.38 o
  -3   9  13     1329.26     1380.60     42.10 o
  -2   9  13     3507.80     3502.96     92.90 o
  -1   9  13      431.77      474.58     26.17 o
   0   9  13     1798.06     1856.50     39.66 o
   1   9  13      349.39      394.56     16.51 o
   2   9  13     3519.85     3490.76     61.38 o
   3   9  13     1155.04     1185.69     29.95 o
   4   9  13       29.04       82.44     18.71 o
   5   9  13       53.08       61.94     18.52 o
   6   9  13     2014.74     2033.91     65.92 o
  -5  10  13     2044.90     2043.60     70.33 o
  -4  10  13     3452.93     3398.64     98.43 o
  -3  10  13     2675.32     2714.64     67.94 o
  -2  10  13     6219.29     6365.66    144.51 o
  -1  10  13     2671.18     2707.18     64.16 o
   0  10  13      962.86     1005.06     33.50 o
   1  10  13     2561.80     2573.32     53.38 o
   2  10  13     6171.13     5924.49    101.70 o
   3  10  13     2801.04     2723.94     63.92 o
   4  10  13     3659.08     3533.50     88.36 o
   5  10  13     2043.53     1987.24     58.00 o
  -4  11  13      205.45      311.11     28.95 o
  -3  11  13     1255.50     1404.93     48.00 o
  -2  11  13     8814.94     9264.14    201.41 o
  -1  11  13     1949.73     2059.04     62.58 o
   0  11  13      589.80      618.03     27.20 o
   1  11  13     2078.44     2164.64     56.37 o
   2  11  13     9031.33     8751.93    245.85 o
   3  11  13     1022.06     1070.91     36.87 o
   4  11  13      173.67      203.85     21.02 o
  -2  12  13     1532.19     1787.03     65.84 o
  -1  12  13     3760.96     3762.44    107.99 o
   0  12  13      506.24      599.53     35.86 o
   1  12  13     3826.70     3735.13    152.23 o
   2  12  13     1500.40     1556.67     64.48 o
   0   0  14    16204.45    16043.01    278.48 o
   1   0  14     5481.61     5581.78     82.95 o
   2   0  14     2231.19     2219.23     39.94 o
   3   0  14    11739.73    11513.20    141.60 o
   4   0  14     4926.47     4866.22     75.46 o
   5   0  14     7375.50     7239.78    116.24 o
   6   0  14     1604.61     1679.45     39.45 o
   7   0  14     1651.29     1609.73     43.86 o
   8   0  14      789.50      754.41     33.38 o
  -8   1  14     2142.83     2088.48     59.50 o
  -7   1  14     1813.86     1781.74     46.88 o
  -6   1  14     4436.11     4319.68     81.87 o
  -5   1  14     2216.66     2229.04     41.35 o
  -4   1  14     4045.77     4097.43     63.32 o
  -3   1  14     2482.23     2437.47     33.56 o
  -2   1  14      124.38      170.44     10.05 o
  -1   1  14     3823.26     3890.94     48.66 o
   0   1  14     3635.22     3721.95     58.12 o
   1   1  14     3510.48     3608.57     55.14 o
   2   1  14      130.00      202.13     11.99 o
   3   1  14     2628.00     2621.19     45.11 o
   4   1  14     4406.87     4466.61     73.37 o
   5   1  14     2218.97     2267.34     42.59 o
   6   1  14     4490.83     4439.57     81.87 o
   7   1  14     1857.17     1854.80     50.85 o
   8   1  14     2217.08     2149.42     60.59 o
  -8   2  14     4543.36     4650.96    108.62 o
  -7   2  14     1995.62     2008.90     44.68 o
  -6   2  14     1240.70     1276.64     32.22 o
  -5   2  14     2393.41     2412.64     47.46 o
  -4   2  14     5248.18     5132.84     69.02 o
  -3   2  14     4693.13     4660.02     58.00 o
  -2   2  14     7286.75     7073.11     93.59 o
  -1   2  14     9319.54     9674.27    115.87 o
   0   2  14     1318.10     1642.62     49.52 o
   1   2  14     9202.19     9639.77    147.18 o
   2   2  14     7521.27     7630.54    102.61 o
   3   2  14     4667.53     4765.57     69.36 o
   4   2  14     4810.48     4719.99     81.48 o
   5   2  14     2274.83     2267.76     48.48 o
   6   2  14     1104.90     1161.82     37.35 o
   7   2  14     1939.62     1973.04     50.46 o
   8   2  14     4620.14     4538.56    143.11 o
  -8   3  14      254.31      293.32     22.78 o
  -7   3  14     1005.21     1025.58     32.84 o
  -6   3  14     2674.64     2634.23     50.41 o
  -5   3  14     4011.20     3917.06     68.12 o
  -4   3  14     4012.97     3897.54     62.43 o
  -3   3  14     6618.80     6506.78     80.17 o
  -2   3  14    25938.92    24845.77    300.49 o
  -1   3  14     4868.00     5164.44     67.05 o
   0   3  14        7.93       48.48      8.54 o
   1   3  14     4788.29     4867.66     69.72 o
   2   3  14    25718.47    25334.55    304.70 o
   3   3  14     6844.69     6852.17     96.44 o
   4   3  14     3961.08     4026.13     68.14 o
   5   3  14     4000.40     3981.76     90.63 o
   6   3  14     2907.51     2851.08     87.86 o
   7   3  14      929.56      974.18     45.70 o
   8   3  14      293.96      376.14     25.89 o
  -8   4  14     1249.38     1217.69     54.53 o
  -7   4  14     5084.40     4908.96     96.50 o
  -6   4  14     2255.62     2190.96     51.35 o
  -5   4  14     3386.34     3284.14     55.43 o
  -4   4  14     5504.15     5464.40     85.52 o
  -3   4  14    10652.67    10304.12    139.74 o
  -2   4  14     4445.16     4500.02     62.28 o
  -1   4  14     6640.77     6869.83     84.55 o
   0   4  14    16745.19    17023.60    215.20 o
   1   4  14     6607.48     6841.73     85.61 o
   2   4  14     4408.06     4643.19     78.72 o
   3   4  14    10824.92    10771.38    148.51 o
   4   4  14     5841.88     5833.12     89.93 o
   5   4  14     3449.95     3307.84     68.52 o
   6   4  14     2200.60     2132.23     56.42 o
   7   4  14     5144.91     5085.45    110.26 o
   8   4  14     1184.23     1235.47     44.26 o
  -8   5  14      471.72      514.51     66.10 o
  -7   5  14      164.71      196.57     24.91 o
  -6   5  14    12438.22    11813.39    199.20 o
  -5   5  14      791.33      847.80     27.16 o
  -4   5  14     4113.70     3967.53     64.86 o
  -3   5  14      707.84      734.35     19.16 o
  -2   5  14     7942.57     7904.64    110.59 o
  -1   5  14     1801.05     1912.93     32.96 o
   0   5  14     4910.08     5131.39     68.62 o
   1   5  14     1714.49     1844.16     31.28 o
   2   5  14     8606.55     8727.45    120.96 o
   3   5  14      712.29      762.62     19.35 o
   4   5  14     4205.84     4134.83     80.52 o
   5   5  14      884.55      878.83     32.34 o
   6   5  14    12326.64    11647.97    227.27 o
   7   5  14      182.13      188.81     19.91 o
   8   5  14      395.78      397.53     28.91 o
  -7   6  14     2867.02     2745.03     86.64 o
  -6   6  14      220.78      205.69     32.92 o
  -5   6  14     3072.24     2938.97     58.47 o
  -4   6  14      875.33      875.00     26.12 o
  -3   6  14     7286.30     7275.39    105.49 o
  -2   6  14      217.87      302.70     21.57 o
  -1   6  14     9214.01     9450.16    147.39 o
   0   6  14      782.23      793.64     16.23 o
   1   6  14     8951.85     9034.42    124.41 o
   2   6  14      299.22      335.52     13.89 o
   3   6  14     7388.54     7392.14    113.42 o
   4   6  14      842.52      823.09     24.61 o
   5   6  14     3027.14     2740.64     68.48 o
   6   6  14      156.70      149.11     18.18 o
   7   6  14     2725.96     2716.44     71.57 o
  -7   7  14      205.69      215.58     28.26 o
  -6   7  14     1443.15     1384.14     51.64 o
  -5   7  14      411.24      398.64     29.17 o
  -4   7  14     6842.53     6859.08    126.64 o
  -3   7  14     1124.29     1116.67     28.63 o
  -2   7  14     7454.80     7648.52    107.79 o
  -1   7  14     1007.10     1005.83     25.05 o
   0   7  14     2128.04     2312.76     53.04 o
   1   7  14     1117.05     1064.97     23.67 o
   2   7  14     7213.78     7186.76    116.58 o
   3   7  14     1091.33     1057.13     26.47 o
   4   7  14     6930.29     6780.66    137.52 o
   5   7  14      451.47      472.11     24.03 o
   6   7  14     1543.99     1466.04     46.87 o
   7   7  14      216.07      235.43     23.06 o
  -6   8  14     1923.73     1888.76     68.23 o
  -5   8  14     1715.41     1670.91     67.86 o
  -4   8  14     1032.85     1140.46     43.07 o
  -3   8  14     3668.71     3612.01     97.97 o
  -2   8  14     4562.83     4783.25     78.11 o
  -1   8  14     2261.41     2447.21     71.75 o
   0   8  14      790.99      823.53     23.11 o
   1   8  14     2229.75     2272.83     41.87 o
   2   8  14     4768.71     4694.81     77.31 o
   3   8  14     3775.90     3561.40     71.28 o
   4   8  14     1102.79     1156.13     36.21 o
   5   8  14     1577.43     1439.34     43.17 o
   6   8  14     2092.50     1988.17     57.45 o
  -6   9  14     1374.17     1342.44     55.45 o
  -5   9  14      481.45      459.37     33.21 o
  -4   9  14     1245.27     1225.83     45.58 o
  -3   9  14     5199.01     5294.98    123.75 o
  -2   9  14        9.61       65.33     13.25 o
  -1   9  14     4682.96     4681.24     97.08 o
   0   9  14       25.44       62.65     10.01 o
   1   9  14     4432.07     4443.16     78.61 o
   2   9  14       27.46       76.42     11.41 o
   3   9  14     5156.12     5024.31    107.20 o
   4   9  14     1371.99     1277.80     58.42 o
   5   9  14      482.54      492.72     26.54 o
   6   9  14     1316.17     1251.91     45.51 o
  -5  10  14      514.82      589.95     38.93 o
  -4  10  14     4473.07     4651.72    132.06 o
  -3  10  14      165.37      213.13     23.45 o
  -2  10  14     2249.12     2364.58     68.29 o
  -1  10  14      958.89     1046.19     35.20 o
   0  10  14    13665.16    13454.21    249.32 o
   1  10  14     1046.71     1107.34     34.83 o
   2  10  14     2251.25     2258.16     55.66 o
   3  10  14      145.01      141.50     16.20 o
   4  10  14     4685.85     4656.29     98.29 o
   5  10  14      555.94      651.95     32.41 o
  -4  11  14     1774.93     1833.20     64.37 o
  -3  11  14     1914.70     2123.18     73.25 o
  -2  11  14      515.22      653.80     37.93 o
  -1  11  14     1872.02     1933.52     59.84 o
   0  11  14      545.09      646.37     30.81 o
   1  11  14     1972.51     2015.96     69.35 o
   2  11  14      551.01      605.63     34.80 o
   3  11  14     2016.86     1991.12     53.52 o
   4  11  14     1751.83     1675.09     52.18 o
  -2  12  14      845.94      924.80     52.59 o
  -1  12  14      866.50      926.14     83.86 o
   0  12  14     2519.13     2594.68    118.24 o
   1  12  14      862.32      970.48     64.91 o
   2  12  14      725.50      724.76     43.08 o
   1   0  15     1095.27     1097.82     25.68 o
   2   0  15    56794.54    52554.38    677.61 o
   3   0  15     3186.10     3266.45     47.67 o
   4   0  15     9668.67     9442.22    147.05 o
   5   0  15      606.16      627.93     22.03 o
   6   0  15     5310.23     4927.54     97.58 o
   7   0  15     2406.69     2425.01     64.07 o
   8   0  15     1352.65     1356.88     46.30 o
  -8   1  15     1775.72     1806.23     68.34 o
  -7   1  15     6131.60     6054.94    129.85 o
  -6   1  15     5714.92     5490.78    108.22 o
  -5   1  15     3779.36     3700.48     65.32 o
  -4   1  15      532.84      597.39     16.68 o
  -3   1  15    13835.05    13751.21    156.43 o
  -2   1  15    10926.58    10255.01    134.71 o
  -1   1  15     9669.63     9773.61    116.09 o
   0   1  15     8656.23     8812.46    119.83 o
   1   1  15     9498.77     9467.53    162.70 o
   2   1  15    10424.06    10273.35    133.62 o
   3   1  15    13447.29    13255.48    188.56 o
   4   1  15      508.41      556.11     18.76 o
   5   1  15     3810.68     3757.61     67.24 o
   6   1  15     5854.31     5697.24    101.99 o
   7   1  15     6016.44     5947.71    127.72 o
   8   1  15     1694.09     1763.45     67.88 o
  -8   2  15     1516.16     1597.01     75.38 o
  -7   2  15     2455.07     2461.91     56.55 o
  -6   2  15     7660.44     7343.40    131.14 o
  -5   2  15     2582.46     2487.71     48.93 o
  -4   2  15     2870.98     2797.40     44.76 o
  -3   2  15      791.43      784.24     15.54 o
  -2   2  15     6898.36     6683.54     92.57 o
  -1   2  15     2565.99     2705.34     37.16 o
   0   2  15      493.30      588.40     19.97 o
   1   2  15     2635.04     2692.55     62.02 o
   2   2  15     7011.65     7058.45     96.84 o
   3   2  15      822.51      828.19     23.92 o
   4   2  15     2976.39     2932.82     53.32 o
   5   2  15     2453.82     2297.75     49.96 o
   6   2  15     7891.66     7746.31    142.01 o
   7   2  15     2520.44     2518.81     60.37 o
   8   2  15     1432.42     1501.21     49.43 o
  -8   3  15     1207.03     1194.93     50.80 o
  -7   3  15      645.11      633.91     30.30 o
  -6   3  15     1642.83     1616.38     46.36 o
  -5   3  15     1906.99     1833.22     43.82 o
  -4   3  15     1344.88     1322.26     30.61 o
  -3   3  15     1249.33     1261.96     21.78 o
  -2   3  15     1944.59     2021.86     32.80 o
  -1   3  15     6615.65     7056.06     89.02 o
   0   3  15      961.51     1032.29     19.83 o
   1   3  15     6315.80     6629.23    115.01 o
   2   3  15     2088.50     2166.72     38.50 o
   3   3  15     1203.41     1257.05     26.70 o
   4   3  15     1415.38     1373.72     36.14 o
   5   3  15     1821.78     1828.15     54.27 o
   6   3  15     1642.62     1570.20     46.96 o
   7   3  15      664.82      594.97     28.64 o
   8   3  15     1224.23     1193.08     47.42 o
  -8   4  15     1883.46     1861.07     70.10 o
  -7   4  15      684.57      672.26     28.41 o
  -6   4  15     1495.23     1472.96     39.81 o
  -5   4  15     1633.91     1633.17     38.76 o
  -4   4  15     3014.23     2972.07     53.80 o
  -3   4  15     2625.76     2555.63     43.59 o
  -2   4  15      371.74      424.28     16.25 o
  -1   4  15     1091.76     1150.71     22.16 o
   0   4  15       18.16       56.63      9.90 o
   1   4  15      986.10     1017.96     17.93 o
   2   4  15      304.41      342.28     11.19 o
   3   4  15     2556.63     2595.69     43.22 o
   4   4  15     2837.65     2844.42     59.10 o
   5   4  15     1645.34     1684.39     46.71 o
   6   4  15     1355.69     1317.09     42.31 o
   7   4  15      623.69      573.87     28.90 o
   8   4  15     1849.75     1858.06     62.48 o
  -7   5  15     1941.47     1763.92     66.44 o
  -6   5  15     1204.03     1241.37     37.17 o
  -5   5  15     1961.73     1947.65     44.22 o
  -4   5  15     1320.36     1245.98     30.25 o
  -3   5  15     3189.57     3058.45     51.37 o
  -2   5  15     2526.27     2548.03     42.46 o
  -1   5  15     4575.87     4758.96     86.38 o
   0   5  15      271.79      346.21     12.55 o
   1   5  15     4687.37     4915.21     66.00 o
   2   5  15     2863.51     2898.90     46.26 o
   3   5  15     3238.75     3166.95     51.90 o
   4   5  15     1287.34     1231.19     33.10 o
   5   5  15     1994.42     1907.04     52.23 o
   6   5  15     1270.58     1275.15     54.06 o
   7   5  15     1994.59     1850.74     54.46 o
  -7   6  15      837.83      846.86     46.32 o
  -6   6  15      594.89      586.54     34.80 o
  -5   6  15     2389.06     2323.98     50.02 o
  -4   6  15     7971.88     7930.46    139.48 o
  -3   6  15     2198.56     2161.81     41.14 o
  -2   6  15    10946.81    10936.77    170.84 o
  -1   6  15     2979.52     3120.74     65.74 o
   0   6  15     6726.69     6923.11     90.65 o
   1   6  15     3061.25     3181.61     51.76 o
   2   6  15    11103.73    10940.01    160.73 o
   3   6  15     2030.28     2090.91     47.60 o
   4   6  15     7955.78     7683.65    154.45 o
   5   6  15     2337.46     2324.34     60.55 o
   6   6  15      650.10      672.61     30.68 o
   7   6  15      905.33      958.14     37.98 o
  -7   7  15     1848.32     1695.28    142.61 o
  -6   7  15      962.78      969.59     46.41 o
  -5   7  15     5409.65     5434.96    125.24 o
  -4   7  15     4567.06     4452.26     88.19 o
  -3   7  15     5291.18     5243.18     89.97 o
  -2   7  15     2004.62     2055.32     38.08 o
  -1   7  15     7454.88     7864.64    151.57 o
   0   7  15    18060.46    18362.09    263.83 o
   1   7  15     7256.86     7333.00    114.26 o
   2   7  15     1937.50     1933.22     41.51 o
   3   7  15     5506.80     5370.43     98.99 o
   4   7  15     4427.17     4260.96     89.70 o
   5   7  15     5496.65     5275.76    121.81 o
   6   7  15      846.63      835.62     43.38 o
   7   7  15     1840.13     1746.85     94.13 o
  -6   8  15     4691.75     4590.14    124.43 o
  -5   8  15     4791.76     4924.77    117.03 o
  -4   8  15     1580.22     1641.29     52.45 o
  -3   8  15     3563.62     3499.45     84.67 o
  -2   8  15     1634.37     1768.27     37.02 o
  -1   8  15     4816.25     5170.63    113.16 o
   0   8  15     2900.58     3073.74     55.28 o
   1   8  15     5022.73     5180.96     84.28 o
   2   8  15     1577.88     1685.47     44.17 o
   3   8  15     3462.71     3341.47     90.52 o
   4   8  15     1445.79     1474.56     42.95 o
   5   8  15     4893.18     4937.44    113.56 o
   6   8  15     4732.26     4594.41    139.63 o
  -5   9  15      651.00      717.05     40.02 o
  -4   9  15     4648.25     4679.77    110.74 o
  -3   9  15     1336.76     1364.07     54.84 o
  -2   9  15     1929.31     2029.32     52.27 o
  -1   9  15     1767.08     1827.28     48.29 o
   0   9  15     2310.74     2440.82     64.10 o
   1   9  15     1723.05     1771.51     45.91 o
   2   9  15     1860.58     1819.51     47.82 o
   3   9  15     1246.05     1225.65     37.99 o
   4   9  15     4650.04     4485.88     95.63 o
   5   9  15      679.32      698.25     30.77 o
  -4  10  15      860.60      923.25     54.28 o
  -3  10  15     1816.80     1946.71     62.18 o
  -2  10  15     3286.98     3345.48     86.57 o
  -1  10  15     3448.38     3538.62     89.33 o
   0  10  15      635.00      756.52     36.82 o
   1  10  15     3528.69     3559.34     85.09 o
   2  10  15     3100.87     3017.34     74.26 o
   3  10  15     1814.93     1789.98     48.98 o
   4  10  15      955.60      934.61     34.99 o
  -3  11  15      194.61      218.33     30.76 o
  -2  11  15     1800.06     1909.41     77.30 o
  -1  11  15      159.74      226.78     30.58 o
   0  11  15     4915.49     4946.57    218.02 o
   1  11  15      202.32      263.40     25.35 o
   2  11  15     1838.37     1717.57     61.41 o
   3  11  15      222.15      253.87     22.40 o
  -1  12  15      461.37      514.66     79.34 o
   0  12  15       37.57      133.19     32.31 o
   1  12  15      440.93      481.86     50.74 o
   0   0  16     3562.66     3968.69    107.30 o
   1   0  16    24882.63    24902.14    347.11 o
   2   0  16      396.66      444.43     21.58 o
   3   0  16     7777.13     7390.43    116.85 o
   4   0  16     2239.89     2220.08     46.50 o
   5   0  16    14236.94    13856.99    241.74 o
   6   0  16      344.51      308.40     22.53 o
   7   0  16     1581.03     1523.18     47.49 o
   8   0  16     1436.40     1456.07     48.66 o
  -8   1  16     4507.70     4502.07    124.09 o
  -7   1  16      367.59      419.28     26.70 o
  -6   1  16     3120.89     3188.66     70.31 o
  -5   1  16     3599.98     3445.85     73.62 o
  -4   1  16    17194.30    16368.89    235.44 o
  -3   1  16      109.35      163.13     11.01 o
  -2   1  16     1375.45     1440.03     26.47 o
  -1   1  16     1944.37     2105.15     30.09 o
   0   1  16    28940.13    29365.47    380.69 o
   1   1  16     2056.48     2130.77     40.84 o
   2   1  16     1400.47     1506.84     27.49 o
   3   1  16       71.57      140.26     11.59 o
   4   1  16    16894.35    16540.03    249.87 o
   5   1  16     3599.99     3557.62     68.05 o
   6   1  16     3107.33     3193.44     70.24 o
   7   1  16      346.83      343.05     24.86 o
   8   1  16     4432.57     4323.53    102.29 o
  -8   2  16      671.69      711.64     40.66 o
  -7   2  16     1862.22     1771.70     45.07 o
  -6   2  16     3353.60     3191.04     66.19 o
  -5   2  16     6496.54     6240.48    111.87 o
  -4   2  16      828.80      874.06     25.89 o
  -3   2  16     8708.71     8219.97    110.74 o
  -2   2  16     1603.42     1596.01     27.46 o
  -1   2  16    11080.69    11412.07    141.78 o
   0   2  16     7013.84     7157.60    105.15 o
   1   2  16    11351.77    11596.21    228.92 o
   2   2  16     1638.39     1695.25     33.91 o
   3   2  16     8469.51     8221.72    138.99 o
   4   2  16      848.20      919.12     27.18 o
   5   2  16     6484.25     6291.89    118.55 o
   6   2  16     3214.49     3071.18     69.08 o
   7   2  16     1759.91     1642.07     51.20 o
   8   2  16      639.96      698.98     34.27 o
  -8   3  16     1567.90     1646.53     55.09 o
  -7   3  16      470.66      485.37     28.24 o
  -6   3  16      296.93      335.78     22.82 o
  -5   3  16      832.42      776.97     27.28 o
  -4   3  16     6217.86     5869.77     99.90 o
  -3   3  16      153.98      160.76     10.93 o
  -2   3  16     5030.22     5108.82     69.19 o
  -1   3  16     1538.35     1648.80     27.29 o
   0   3  16     8147.13     8314.75    128.95 o
   1   3  16     1551.35     1602.15     43.94 o
   2   3  16     5007.24     5074.17     78.50 o
   3   3  16      162.41      164.04     12.28 o
   4   3  16     6312.63     6103.66    107.52 o
   5   3  16      924.04      862.09     29.24 o
   6   3  16      333.32      342.53     23.61 o
   7   3  16      461.21      499.66     26.36 o
   8   3  16     1571.86     1562.34     51.89 o
  -7   4  16      349.38      347.01     28.37 o
  -6   4  16     1709.42     1680.14     49.47 o
  -5   4  16      113.26      198.83     16.16 o
  -4   4  16       73.01       89.65     11.77 o
  -3   4  16      604.10      600.70     19.67 o
  -2   4  16     1613.90     1630.85     33.62 o
  -1   4  16      333.90      380.50     16.36 o
   0   4  16     5633.23     5656.91     81.23 o
   1   4  16      217.40      251.14     12.22 o
   2   4  16     1814.30     1852.99     35.80 o
   3   4  16      656.16      676.03     20.04 o
   4   4  16      102.59      127.94     14.05 o
   5   4  16      134.69      142.38     15.22 o
   6   4  16     1867.89     1875.19     52.10 o
   7   4  16      388.57      383.50     28.58 o
  -7   5  16      557.35      541.39     38.06 o
  -6   5  16     1412.77     1406.04     47.46 o
  -5   5  16     2435.72     2359.42     53.99 o
  -4   5  16     2758.02     2734.01     53.81 o
  -3   5  16     1693.16     1625.40     35.16 o
  -2   5  16      637.56      678.21     26.43 o
  -1   5  16     4458.39     4620.34    109.94 o
   0   5  16     1698.48     1853.70     33.50 o
   1   5  16     4435.29     4484.92     65.82 o
   2   5  16      605.16      672.29     26.17 o
   3   5  16     1814.27     1825.93     39.23 o
   4   5  16     2771.56     2676.20     63.53 o
   5   5  16     2257.43     2232.33     59.88 o
   6   5  16     1369.77     1376.59     44.32 o
   7   5  16      562.78      535.55     43.85 o
  -7   6  16      183.63      173.89     27.04 o
  -6   6  16     3884.02     3776.11     98.57 o
  -5   6  16     3093.69     3037.24     69.40 o
  -4   6  16      931.74      932.10     30.95 o
  -3   6  16      657.18      628.92     20.15 o
  -2   6  16     5559.60     5745.29    117.78 o
  -1   6  16     3621.22     3909.34     97.87 o
   0   6  16     1857.18     1892.60     36.83 o
   1   6  16     3382.52     3599.03     62.40 o
   2   6  16     5649.04     5700.79    116.11 o
   3   6  16      529.40      480.65     21.69 o
   4   6  16      933.28      997.94     32.94 o
   5   6  16     2966.16     2801.26     70.46 o
   6   6  16     4116.06     3944.86     91.84 o
   7   6  16      172.81      197.57     26.82 o
  -6   7  16     1504.70     1471.32     58.13 o
  -5   7  16     2443.90     2501.05     83.62 o
  -4   7  16     6561.42     6380.95    141.77 o
  -3   7  16     6926.59     6854.89    112.26 o
  -2   7  16      150.75      267.76     15.45 o
  -1   7  16     6208.88     6637.01    122.46 o
   0   7  16     9567.67     9958.35    178.36 o
   1   7  16     6264.15     6463.74    108.37 o
   2   7  16      175.96      240.47     16.44 o
   3   7  16     6871.73     6756.88    129.55 o
   4   7  16     6820.38     6474.85    125.55 o
   5   7  16     2460.64     2463.74     76.91 o
   6   7  16     1555.12     1496.20     48.95 o
  -6   8  16     5495.61     5395.73    137.57 o
  -5   8  16     2102.42     2133.17     75.83 o
  -4   8  16      471.45      593.37     39.63 o
  -3   8  16     2419.21     2478.91     67.10 o
  -2   8  16    11676.05    11707.21    185.13 o
  -1   8  16     3420.56     3565.32    111.30 o
   0   8  16     4530.09     4681.29     82.93 o
   1   8  16     3437.93     3506.75     74.41 o
   2   8  16    11532.73    11291.45    205.35 o
   3   8  16     2442.02     2378.02     57.56 o
   4   8  16      496.41      569.26     26.47 o
   5   8  16     2032.29     2010.65     58.01 o
   6   8  16     4959.46     4769.79    112.58 o
  -5   9  16      848.60      864.67     54.32 o
  -4   9  16     4305.09     4288.19    120.24 o
  -3   9  16     2722.70     2801.70     86.05 o
  -2   9  16     3988.13     4123.82     98.46 o
  -1   9  16     2135.67     2238.14     61.10 o
   0   9  16     4974.24     5098.99    143.12 o
   1   9  16     2109.44     2200.65     53.67 o
   2   9  16     4165.20     4130.61     86.41 o
   3   9  16     2682.49     2625.60     63.00 o
   4   9  16     4376.20     4178.72     90.71 o
   5   9  16      927.21      919.60     39.00 o
  -4  10  16      512.64      623.95     55.89 o
  -3  10  16     1520.42     1613.65     86.02 o
  -2  10  16     3704.13     3688.84    122.74 o
  -1  10  16     2264.98     2226.05     69.92 o
   0  10  16     2313.32     2338.70    111.04 o
   1  10  16     2382.67     2367.04     80.00 o
   2  10  16     3741.76     3828.96     82.63 o
   3  10  16     1633.46     1565.41     45.41 o
   4  10  16      591.64      652.73     31.90 o
  -3  11  16     1319.33     1445.33     82.22 o
  -2  11  16       10.25       84.11     28.30 o
  -1  11  16      558.76      597.07     56.10 o
   0  11  16      671.65      650.74     35.29 o
   1  11  16      564.25      594.19     34.32 o
   2  11  16       23.84       61.51     17.20 o
   3  11  16     1297.35     1263.49     57.79 o
   1   0  17      520.14      879.52     54.01 o
   2   0  17     8137.59     7683.61    120.13 o
   3   0  17        4.58       23.85      8.77 o
   4   0  17      228.07      238.99     18.91 o
   5   0  17        6.46       33.40     10.70 o
   6   0  17    13078.46    12136.88    236.20 o
   7   0  17       29.18       47.34     15.17 o
   8   0  17      730.61      824.69     37.16 o
  -8   1  17     1796.51     1897.75     66.85 o
  -7   1  17     4532.72     4363.02     94.00 o
  -6   1  17     1302.62     1313.82     40.50 o
  -5   1  17     2623.84     2459.05     54.68 o
  -4   1  17     2576.13     2592.65     47.89 o
  -3   1  17     6646.98     6449.89     98.66 o
  -2   1  17      809.95      837.45     20.52 o
  -1   1  17     5846.17     5898.48     76.81 o
   0   1  17     1522.91     1995.98     34.81 o
   1   1  17     5900.52     5879.17     89.63 o
   2   1  17      878.61      923.89     23.83 o
   3   1  17     6826.92     6738.53    114.29 o
   4   1  17     2509.97     2566.38     58.28 o
   5   1  17     2756.39     2644.32     59.43 o
   6   1  17     1327.99     1332.73     43.47 o
   7   1  17     4581.14     4411.87    101.90 o
   8   1  17     1816.83     1923.64     58.76 o
  -8   2  17     1936.41     1831.87    164.71 o
  -7   2  17      166.22      167.46     17.32 o
  -6   2  17     1482.78     1493.45     40.44 o
  -5   2  17     1163.52     1166.80     33.85 o
  -4   2  17     9602.99     9431.82    150.81 o
  -3   2  17       55.88       97.21      8.43 o
  -2   2  17    13255.41    12704.73    167.44 o
  -1   2  17      263.93      300.25     40.00 o
   0   2  17     8030.23     8224.99    119.64 o
   1   2  17      306.53      360.79     20.33 o
   2   2  17    13545.15    13206.86    193.77 o
   3   2  17       33.65       78.07     10.57 o
   4   2  17     9620.24     9541.31    171.61 o
   5   2  17     1182.58     1191.98     41.89 o
   6   2  17     1478.29     1490.41     42.38 o
   7   2  17      160.79      186.20     20.21 o
   8   2  17     1969.36     1914.76     77.30 o
  -7   3  17     2679.52     2570.93     70.52 o
  -6   3  17     2048.99     1961.95     48.97 o
  -5   3  17     8069.42     7586.94    133.28 o
  -4   3  17     1179.51     1201.19     31.74 o
  -3   3  17     7542.60     7031.29    107.87 o
  -2   3  17     1931.68     1992.69     34.09 o
  -1   3  17     8883.54     9092.54    111.93 o
   0   3  17      270.23      467.20     25.72 o
   1   3  17     8416.60     8285.57    208.40 o
   2   3  17     2008.07     2002.93     37.34 o
   3   3  17     7591.61     7288.52    118.09 o
   4   3  17     1264.23     1269.42     33.41 o
   5   3  17     7782.76     7471.21    153.01 o
   6   3  17     2316.76     2215.21     59.04 o
   7   3  17     2759.41     2722.35     65.67 o
  -7   4  17     1226.56     1226.44     45.48 o
  -6   4  17     2293.48     2299.20     59.66 o
  -5   4  17     1259.31     1273.24     36.58 o
  -4   4  17     7366.43     6938.96    120.67 o
  -3   4  17     2825.34     2810.10     52.49 o
  -2   4  17      973.07     1112.12     27.98 o
  -1   4  17     1613.76     1743.71     36.05 o
   0   4  17     6186.15     6059.96    102.97 o
   1   4  17     1529.01     1625.70     35.02 o
   2   4  17     1084.97     1192.59     27.22 o
   3   4  17     2622.42     2724.93     50.59 o
   4   4  17     7086.17     6766.62    120.83 o
   5   4  17     1273.13     1359.39     43.08 o
   6   4  17     2140.73     2067.81     64.19 o
   7   4  17     1142.34     1178.02     42.97 o
  -7   5  17     1328.16     1239.29     89.24 o
  -6   5  17     1379.33     1360.88     43.56 o
  -5   5  17     2651.90     2539.00     61.86 o
  -4   5  17     2725.72     2765.85     55.35 o
  -3   5  17     4214.39     4125.63     95.00 o
  -2   5  17     6191.40     6268.42    125.41 o
  -1   5  17     2543.07     2646.32     79.71 o
   0   5  17     7768.29     7725.92    151.23 o
   1   5  17     2487.85     2545.35     44.40 o
   2   5  17     6015.28     6006.74     96.15 o
   3   5  17     4151.81     4178.55     71.08 o
   4   5  17     2820.52     2803.05     63.47 o
   5   5  17     2677.08     2553.38     72.78 o
   6   5  17     1373.57     1315.52     49.01 o
   7   5  17     1257.25     1225.56     48.65 o
  -6   6  17     1370.74     1357.17     61.92 o
  -5   6  17     1675.58     1664.88     46.73 o
  -4   6  17     2795.28     2760.40     60.39 o
  -3   6  17     2341.93     2450.47     47.08 o
  -2   6  17      122.57      187.41     13.37 o
  -1   6  17     3685.31     3817.43     92.67 o
   0   6  17     4781.79     4741.79     80.58 o
   1   6  17     3671.00     3731.68     68.00 o
   2   6  17      135.64      174.01     13.53 o
   3   6  17     2467.21     2600.85     55.15 o
   4   6  17     2873.20     2752.10     68.27 o
   5   6  17     1664.72     1644.59     49.95 o
   6   6  17     1488.39     1385.07     51.48 o
  -6   7  17       16.36       17.66     41.52 o
  -5   7  17      889.07      878.18     48.10 o
  -4   7  17     4961.21     4953.85    115.41 o
  -3   7  17     1173.96     1160.25     31.16 o
  -2   7  17     1354.45     1475.14     52.18 o
  -1   7  17     1307.49     1334.53     30.29 o
   0   7  17      216.84      296.60     17.96 o
   1   7  17     1280.71     1271.98     34.77 o
   2   7  17     1353.99     1346.12     36.25 o
   3   7  17     1214.38     1179.23     35.97 o
   4   7  17     5264.37     4998.43    109.72 o
   5   7  17      804.07      724.75     32.63 o
   6   7  17       32.58       41.84     17.19 o
  -5   8  17     3499.47     3533.16    146.75 o
  -4   8  17     1821.01     1837.27     76.59 o
  -3   8  17      953.10     1053.51     44.04 o
  -2   8  17     6262.96     6122.28    135.38 o
  -1   8  17     3831.72     4004.39    154.46 o
   0   8  17      199.04      278.00     18.14 o
   1   8  17     3839.41     3787.48     79.86 o
   2   8  17     6223.54     6103.99    118.52 o
   3   8  17      996.03     1043.84     34.45 o
   4   8  17     1717.58     1666.85     50.86 o
   5   8  17     3394.15     3271.82     82.15 o
  -5   9  17     1357.11     1315.75     79.45 o
  -4   9  17     2008.00     2127.94    141.61 o
  -3   9  17     1248.21     1315.97     62.64 o
  -2   9  17     2586.23     2507.45     75.85 o
  -1   9  17     2277.11     2256.20     76.39 o
   0   9  17    10861.16    10932.91    373.01 o
   1   9  17     2334.75     2311.62     55.77 o
   2   9  17     2609.49     2520.79     60.20 o
   3   9  17     1355.61     1373.83     41.30 o
   4   9  17     1950.80     1918.96     56.42 o
   5   9  17     1431.41     1345.55     51.17 o
  -3  10  17     3137.53     2993.11    128.96 o
  -2  10  17        5.63       46.54     20.30 o
  -1  10  17     2226.17     2266.02     71.23 o
   0  10  17     1006.53     1079.00     47.40 o
   1  10  17     2201.00     2250.45     61.58 o
   2  10  17       10.28       43.16     12.83 o
   3  10  17     2936.78     2782.63     71.88 o
  -2  11  17     4005.45     3901.28    157.66 o
  -1  11  17      407.34      500.15     51.12 o
   0  11  17      283.95      321.62     31.38 o
   1  11  17      445.59      507.01     32.64 o
   2  11  17     3899.48     3747.28    120.90 o
   0   0  18      261.75      282.64     24.72 o
   1   0  18       63.62      101.47     14.64 o
   2   0  18     3173.06     3089.34     52.90 o
   3   0  18      608.52      585.00     20.54 o
   4   0  18      283.88      275.40     18.52 o
   5   0  18        5.78       26.28     12.52 o
   6   0  18     3190.41     3157.91     78.35 o
   7   0  18      152.14      203.79     21.38 o
  -7   1  18     1193.94     1194.62     41.10 o
  -6   1  18      820.29      822.87     31.88 o
  -5   1  18      377.50      378.29     21.00 o
  -4   1  18     2003.15     2029.37     46.70 o
  -3   1  18     1385.88     1384.93     28.89 o
  -2   1  18     9171.63     8745.02    120.41 o
  -1   1  18      622.20      675.10     15.87 o
   0   1  18       10.68       54.72      7.02 o
   1   1  18      619.30      670.36     21.26 o
   2   1  18     9050.77     8407.70    142.52 o
   3   1  18     1416.71     1425.75     35.40 o
   4   1  18     1964.80     2087.08     51.07 o
   5   1  18      358.98      382.93     22.72 o
   6   1  18      745.52      708.54     32.56 o
   7   1  18     1320.67     1425.66     47.59 o
  -7   2  18     3376.65     3285.13     79.09 o
  -6   2  18     1080.55     1023.31     33.20 o
  -5   2  18     1920.77     1799.05     44.15 o
  -4   2  18     1605.77     1597.57     39.63 o
  -3   2  18     8305.20     7995.41    128.39 o
  -2   2  18     1614.75     1718.82     32.55 o
  -1   2  18     8462.00     8623.48    159.60 o
   0   2  18     6237.84     6525.96     97.28 o
   1   2  18     8604.93     8532.50    124.39 o
   2   2  18     1792.02     1813.59     38.13 o
   3   2  18     8906.99     8646.10    168.42 o
   4   2  18     1407.68     1380.71     44.22 o
   5   2  18     1819.86     1660.26     49.98 o
   6   2  18     1051.28     1030.52     35.32 o
   7   2  18     3607.36     3557.56     86.84 o
  -7   3  18     1198.72     1218.07     45.79 o
  -6   3  18    12285.15    11581.08    198.38 o
  -5   3  18      356.39      440.10     22.74 o
  -4   3  18      418.99      403.89     21.26 o
  -3   3  18     3009.72     2961.31     53.12 o
  -2   3  18     9604.98     9718.13    138.69 o
  -1   3  18     2680.62     2936.74     53.51 o
   0   3  18      236.92      290.38     13.47 o
   1   3  18     2774.83     2921.29     68.44 o
   2   3  18     9382.04     9128.95    145.06 o
   3   3  18     3072.56     3030.05     72.97 o
   4   3  18      462.19      466.55     23.82 o
   5   3  18      305.11      320.21     23.83 o
   6   3  18    12478.03    11916.46    234.23 o
   7   3  18     1203.08     1260.90     45.21 o
  -7   4  18     3021.28     2974.13     79.65 o
  -6   4  18      557.34      616.89     30.43 o
  -5   4  18     3603.74     3288.98     68.41 o
  -4   4  18     3170.00     3033.62     57.61 o
  -3   4  18    12963.68    12280.85    214.39 o
  -2   4  18     1331.10     1390.28     34.61 o
  -1   4  18    13347.23    13548.97    190.42 o
   0   4  18      543.05      672.24     20.88 o
   1   4  18    13439.50    13095.59    251.97 o
   2   4  18     1251.65     1318.54     32.97 o
   3   4  18    12908.50    12742.01    208.05 o
   4   4  18     3091.15     2951.57     67.75 o
   5   4  18     3706.49     3403.87     81.79 o
   6   4  18      589.05      652.19     31.83 o
   7   4  18     3155.53     3112.72     79.63 o
  -7   5  18      111.26      121.59     33.42 o
  -6   5  18     3124.03     3053.12     72.56 o
  -5   5  18     3331.77     3229.99     73.98 o
  -4   5  18     4025.99     3867.16     70.27 o
  -3   5  18     3040.83     2872.25     62.07 o
  -2   5  18    22813.73    22734.68    565.46 o
  -1   5  18     4319.79     4591.29    115.42 o
   0   5  18      403.40      541.27     19.21 o
   1   5  18     4191.61     4330.33     77.58 o
   2   5  18    22939.40    22490.32    323.41 o
   3   5  18     2965.96     2895.41     60.13 o
   4   5  18     4084.67     4011.26     84.96 o
   5   5  18     3380.82     3236.30     87.68 o
   6   5  18     2959.13     2892.35     83.20 o
   7   5  18      133.17      192.67     24.62 o
  -6   6  18     1929.60     1988.79    102.61 o
  -5   6  18     1255.49     1213.65     39.52 o
  -4   6  18     1831.86     1838.49     52.64 o
  -3   6  18     2848.68     2770.59     52.91 o
  -2   6  18     1242.33     1277.48     44.17 o
  -1   6  18     2847.69     2926.53    102.92 o
   0   6  18    13417.74    13449.63    253.00 o
   1   6  18     2689.05     2658.18     60.50 o
   2   6  18     1162.99     1218.09     40.20 o
   3   6  18     2516.74     2462.81     55.72 o
   4   6  18     1814.42     1786.45     57.90 o
   5   6  18     1271.51     1174.45     51.90 o
   6   6  18     1840.06     1888.34     63.28 o
  -6   7  18     1383.75     1367.76    134.58 o
  -5   7  18      711.84      795.01     53.82 o
  -4   7  18     1921.16     1884.60     63.48 o
  -3   7  18        0.55        6.96     10.50 o
  -2   7  18      235.89      319.53     21.06 o
  -1   7  18      227.84      308.44     17.13 o
   0   7  18      120.37      141.58     14.07 o
   1   7  18      207.44      266.74     17.48 o
   2   7  18      219.98      269.08     20.32 o
   3   7  18        0.86       11.64     12.19 o
   4   7  18     1821.36     1785.57     59.62 o
   5   7  18      705.14      786.13     38.14 o
   6   7  18     1449.73     1403.01     74.80 o
  -5   8  18      396.92      427.56     50.03 o
  -4   8  18      444.06      430.52     40.06 o
  -3   8  18      127.31      163.73     26.25 o
  -2   8  18      338.45      358.33     23.48 o
  -1   8  18      302.09      341.14     28.19 o
   0   8  18     5910.60     5715.48    123.96 o
   1   8  18      267.38      269.16     19.03 o
   2   8  18      317.36      337.46     21.20 o
   3   8  18      135.80      162.09     18.12 o
   4   8  18      431.12      394.42     29.89 o
   5   8  18      355.94      420.96     32.08 o
  -4   9  18     1257.82     1269.52     74.57 o
  -3   9  18     1350.39     1438.38     65.65 o
  -2   9  18       81.01      177.55     21.93 o
  -1   9  18      677.15      741.07     41.17 o
   0   9  18      169.00      243.35     21.07 o
   1   9  18      702.23      776.89     29.48 o
   2   9  18      112.66      140.23     17.86 o
   3   9  18     1368.53     1337.37     44.44 o
   4   9  18     1162.17     1086.38     51.11 o
  -3  10  18     1136.37     1184.16     71.68 o
  -2  10  18      426.97      490.71     57.43 o
  -1  10  18      101.90      176.46     21.71 o
   0  10  18     1335.26     1438.32     53.57 o
   1  10  18       66.67       97.96     18.78 o
   2  10  18      421.35      441.28     27.83 o
   3  10  18     1093.53     1068.30     40.33 o
  -1  11  18     6217.80     5788.87    304.31 o
   0  11  18     1257.87     1397.19     83.61 o
   1  11  18     6444.64     5955.58    317.36 o
   1   0  19      662.14      693.95     23.37 o
   2   0  19     2474.57     2363.82     43.29 o
   3   0  19      500.79      520.46     20.73 o
   4   0  19      524.53      585.18     29.72 o
   5   0  19      985.04      986.70     37.46 o
   6   0  19     7880.18     7541.15    157.45 o
   7   0  19      309.89      355.58     27.53 o
  -7   1  19     1109.21     1076.89     50.49 o
  -6   1  19      495.92      544.84     28.20 o
  -5   1  19     3077.61     2805.90     66.95 o
  -4   1  19      146.97      169.40     15.24 o
  -3   1  19     3826.96     3657.50     60.99 o
  -2   1  19     1282.34     1374.99     30.49 o
  -1   1  19     5100.57     5288.10     85.22 o
   0   1  19       28.19       37.41      9.52 o
   1   1  19     5118.65     5247.65     92.55 o
   2   1  19     1113.25     1110.20     27.39 o
   3   1  19     3659.11     3519.26     65.26 o
   4   1  19      156.19      194.86     17.23 o
   5   1  19     3088.51     2942.22     66.43 o
   6   1  19      548.55      536.32     30.17 o
   7   1  19     1144.53     1129.32     42.35 o
  -7   2  19      589.12      595.45     35.31 o
  -6   2  19      496.83      509.27     24.99 o
  -5   2  19      432.07      451.76     23.06 o
  -4   2  19     6528.39     6050.35    109.55 o
  -3   2  19     2440.78     2386.59     47.63 o
  -2   2  19     5053.19     5049.68     85.03 o
  -1   2  19     2624.34     2933.40     59.03 o
   0   2  19    10795.03    10881.84    175.69 o
   1   2  19     2616.89     2648.92     55.69 o
   2   2  19     5520.30     5285.05     93.38 o
   3   2  19     2378.34     2348.13     62.00 o
   4   2  19     6306.05     6126.69    120.18 o
   5   2  19      337.09      362.26     23.24 o
   6   2  19      476.36      530.13     32.42 o
   7   2  19      635.39      692.98     38.26 o
  -7   3  19      838.98      800.13     37.97 o
  -6   3  19     3128.34     3059.87     73.69 o
  -5   3  19     5744.83     5522.44    103.47 o
  -4   3  19      260.19      287.66     17.63 o
  -3   3  19     3374.45     3190.74     63.93 o
  -2   3  19     7269.28     7475.68    159.00 o
  -1   3  19     7753.87     8012.96    144.30 o
   0   3  19     4591.32     4685.21     73.74 o
   1   3  19     7742.81     7547.35    130.94 o
   2   3  19     7033.36     6761.02    128.67 o
   3   3  19     3488.94     3352.15     79.26 o
   4   3  19      262.44      314.94     22.61 o
   5   3  19     5839.25     5653.42    122.83 o
   6   3  19     3029.04     3089.37     78.36 o
   7   3  19      944.93      959.65     39.42 o
  -7   4  19     1662.59     1861.68     64.38 o
  -6   4  19     1057.42     1087.81     42.66 o
  -5   4  19      683.01      710.60     33.17 o
  -4   4  19     9764.67     9111.99    154.56 o
  -3   4  19     1193.29     1225.09     33.52 o
  -2   4  19     2730.94     2794.31     80.03 o
  -1   4  19     1256.29     1470.88     33.88 o
   0   4  19    13884.25    13872.24    227.86 o
   1   4  19     1280.03     1356.21     40.72 o
   2   4  19     2928.80     2831.73     62.56 o
   3   4  19     1240.40     1220.08     37.79 o
   4   4  19    10057.96     9548.03    176.36 o
   5   4  19      684.98      746.05     33.21 o
   6   4  19     1031.24     1034.98     40.38 o
   7   4  19     1647.52     1717.09     60.77 o
  -6   5  19     1369.50     1352.83     47.90 o
  -5   5  19     4625.07     4520.84    103.51 o
  -4   5  19     1090.00     1139.58     35.55 o
  -3   5  19     1679.69     1624.49     40.28 o
  -2   5  19     2955.04     2986.35     87.48 o
  -1   5  19     7881.05     8136.00    208.05 o
   0   5  19     3265.79     3278.55     62.77 o
   1   5  19     8195.98     8065.12    176.80 o
   2   5  19     2918.58     2750.62     64.90 o
   3   5  19     1812.84     1781.84     47.22 o
   4   5  19     1088.82     1115.75     40.32 o
   5   5  19     4584.84     4452.94    103.62 o
   6   5  19     1426.95     1389.96     47.74 o
  -6   6  19     1755.41     1665.54     92.33 o
  -5   6  19      397.91      416.25     33.53 o
  -4   6  19     5887.59     5779.59    111.92 o
  -3   6  19     1517.49     1560.78     42.34 o
  -2   6  19      512.70      589.97     36.22 o
  -1   6  19      552.64      628.04     21.95 o
   0   6  19     7523.73     7373.85    160.08 o
   1   6  19      493.13      605.43     40.27 o
   2   6  19      512.65      578.59     30.05 o
   3   6  19     1607.06     1682.41     46.82 o
   4   6  19     6035.18     5812.65    126.82 o
   5   6  19      435.45      473.16     29.84 o
   6   6  19     1648.25     1633.35     59.17 o
  -5   7  19     1454.09     1489.22     71.83 o
  -4   7  19     1046.66     1024.55     45.40 o
  -3   7  19     2617.01     2560.42     58.90 o
  -2   7  19      873.32      907.74     41.05 o
  -1   7  19      756.69      868.20     28.42 o
   0   7  19        5.79       28.35     10.35 o
   1   7  19      689.59      808.26     30.08 o
   2   7  19      730.38      731.71     31.28 o
   3   7  19     2643.22     2646.62     68.48 o
   4   7  19     1158.27     1127.45     45.49 o
   5   7  19     1472.40     1468.84     57.40 o
  -5   8  19      634.15      759.18     65.78 o
  -4   8  19      933.15      999.03     56.17 o
  -3   8  19     1011.35      995.38     46.13 o
  -2   8  19     3498.14     3280.71     78.61 o
  -1   8  19     1512.12     1734.56     88.87 o
   0   8  19       69.23      131.20     14.66 o
   1   8  19     1461.71     1539.58     55.44 o
   2   8  19     3419.81     3352.28     80.78 o
   3   8  19      946.06      917.07     41.65 o
   4   8  19      999.22     1019.24     44.70 o
   5   8  19      607.50      684.42     38.29 o
  -4   9  19      951.72     1054.58     68.71 o
  -3   9  19       85.24      147.38     27.00 o
  -2   9  19     2460.87     2357.42     80.60 o
  -1   9  19      312.54      352.98     49.14 o
   0   9  19     7267.08     7578.61    220.45 o
   1   9  19      283.17      354.56     24.56 o
   2   9  19     2456.65     2438.43     65.02 o
   3   9  19       87.86      107.60     20.57 o
   4   9  19     1025.20     1090.06     47.06 o
  -2  10  19      421.12      511.25     51.13 o
  -1  10  19     1439.42     1438.31     54.24 o
   0  10  19      517.90      515.47     38.44 o
   1  10  19     1394.13     1466.20     63.05 o
   2  10  19      362.39      398.02     35.21 o
   0   0  20     2154.54     2054.34     67.85 o
   1   0  20     8329.36     8359.09    148.25 o
   2   0  20     2476.48     2425.11     55.65 o
   3   0  20     3388.48     3089.82     63.54 o
   4   0  20       93.62      189.86     22.54 o
   5   0  20     6791.76     6670.03    131.03 o
   6   0  20     1199.15     1200.13     40.52 o
   7   0  20     1687.38     1559.29     48.65 o
  -7   1  20       14.96       44.92     17.32 o
  -6   1  20     3306.17     3238.14     76.15 o
  -5   1  20      485.27      506.14     27.52 o
  -4   1  20    13679.82    12661.84    254.64 o
  -3   1  20      397.61      420.26     20.76 o
  -2   1  20      464.99      522.34     21.92 o
  -1   1  20      718.69      972.29     39.32 o
   0   1  20    14207.90    14363.13    242.48 o
   1   1  20      629.46      785.60     30.88 o
   2   1  20      515.16      559.24     25.60 o
   3   1  20      414.25      431.58     20.03 o
   4   1  20    14179.39    13359.26    233.13 o
   5   1  20      526.01      592.64     30.39 o
   6   1  20     3251.80     3303.39     83.14 o
   7   1  20       14.47       20.21     15.79 o
  -7   2  20      640.28      711.49     66.18 o
  -6   2  20      120.64      124.38     17.74 o
  -5   2  20     4635.62     4576.83     96.14 o
  -4   2  20      879.20      927.53     32.99 o
  -3   2  20     4448.59     4185.87     78.81 o
  -2   2  20     1672.93     1721.27     36.02 o
  -1   2  20     8126.27     8397.88    169.37 o
   0   2  20      461.35      734.88     28.75 o
   1   2  20     8286.04     8236.72    147.50 o
   2   2  20     1460.18     1372.08     40.81 o
   3   2  20     4308.41     4162.55     96.11 o
   4   2  20      910.25      957.01     37.46 o
   5   2  20     4525.93     4504.73     94.93 o
   6   2  20       85.13       98.43     17.93 o
   7   2  20      696.16      713.78     36.17 o
  -6   3  20      331.97      399.75     31.94 o
  -5   3  20     1657.26     1632.05     46.85 o
  -4   3  20     3701.00     3493.38     70.20 o
  -3   3  20     2181.56     2122.00     48.15 o
  -2   3  20     5031.57     5149.16    137.36 o
  -1   3  20      432.27      572.69     25.31 o
   0   3  20     4651.98     4709.53     90.30 o
   1   3  20      338.63      412.79     23.05 o
   2   3  20     4849.86     4548.69     88.28 o
   3   3  20     2359.45     2292.42     61.24 o
   4   3  20     3569.31     3526.33     78.46 o
   5   3  20     1643.35     1642.30     51.75 o
   6   3  20      295.23      311.67     26.08 o
  -6   4  20     1265.12     1135.75     44.09 o
  -5   4  20       77.42      114.75     36.98 o
  -4   4  20      760.34      815.82     28.32 o
  -3   4  20     2424.09     2436.19     52.91 o
  -2   4  20     2627.13     2643.62     57.15 o
  -1   4  20     1078.97     1126.66     41.99 o
   0   4  20     4085.45     4024.50     88.11 o
   1   4  20      990.62      897.98     29.06 o
   2   4  20     2712.85     2484.76     81.00 o
   3   4  20     2526.27     2491.77     60.43 o
   4   4  20      713.27      764.76     31.20 o
   5   4  20       71.94       76.94     19.75 o
   6   4  20     1186.65     1109.25     42.93 o
  -6   5  20     2990.06     2887.96     82.64 o
  -5   5  20     1350.22     1370.12     46.24 o
  -4   5  20      993.26      891.78     31.60 o
  -3   5  20     1257.46     1232.43     34.18 o
  -2   5  20      494.27      530.77     21.90 o
  -1   5  20     2155.34     2191.04     58.55 o
   0   5  20     1204.83     1224.11     38.14 o
   1   5  20     2186.89     2165.05     52.18 o
   2   5  20      504.91      517.75     25.99 o
   3   5  20     1250.60     1151.12     38.22 o
   4   5  20      919.11      852.96     36.01 o
   5   5  20     1324.64     1337.46     46.75 o
   6   5  20     2905.59     2879.04     77.41 o
  -5   6  20      896.75      902.81     46.07 o
  -4   6  20      187.74      232.31     19.14 o
  -3   6  20     3579.47     3572.61     75.21 o
  -2   6  20     4936.49     5148.76    147.89 o
  -1   6  20     1583.06     1711.52     44.49 o
   0   6  20      197.81      234.31     17.11 o
   1   6  20     1624.58     1642.89     49.68 o
   2   6  20     4547.19     4374.26     97.31 o
   3   6  20     3682.66     3614.97     86.91 o
   4   6  20      201.10      243.46     23.39 o
   5   6  20      961.75      987.22     39.74 o
  -5   7  20     1757.71     1807.82     92.43 o
  -4   7  20     5279.25     5243.43    134.20 o
  -3   7  20     2997.70     2972.10     72.27 o
  -2   7  20     2110.15     2251.89     77.92 o
  -1   7  20     2151.82     2261.99     96.72 o
   0   7  20     2616.97     2656.16     69.78 o
   1   7  20     2040.76     2098.80     61.39 o
   2   7  20     2132.49     2133.94     66.21 o
   3   7  20     2840.15     2772.20     73.32 o
   4   7  20     5346.53     5121.64    117.18 o
   5   7  20     1676.22     1517.25     51.67 o
  -4   8  20      162.20      246.85     34.25 o
  -3   8  20      412.02      527.38     34.10 o
  -2   8  20     6907.14     6847.34    144.64 o
  -1   8  20     3134.74     3154.25    126.51 o
   0   8  20     1941.60     2040.00     58.98 o
   1   8  20     3192.18     3160.67     86.26 o
   2   8  20     7335.87     7253.42    173.95 o
   3   8  20      394.06      447.19     32.46 o
   4   8  20      175.16      215.82     25.74 o
  -3   9  20     4232.79     4404.22    152.61 o
  -2   9  20      480.40      506.82     33.12 o
  -1   9  20     2913.55     2821.43    110.62 o
   0   9  20      921.61      999.06     52.62 o
   1   9  20     2908.53     2860.56    118.43 o
   2   9  20      421.76      433.50     32.27 o
   3   9  20     4102.31     4208.93    111.21 o
  -1  10  20      518.60      508.72     39.81 o
   0  10  20     2970.15     2673.45    114.25 o
   1  10  20      496.41      459.24     48.18 o
   1   0  21      102.83      285.25     36.46 o
   2   0  21    28753.10    27444.46    451.52 o
   3   0  21      173.98      242.57     19.97 o
   4   0  21     5324.22     5351.46    132.30 o
   5   0  21      207.24      253.63     27.40 o
   6   0  21     4911.50     4792.90    123.62 o
  -6   1  21      988.15     1007.27     46.26 o
  -5   1  21     2592.15     2267.46     65.78 o
  -4   1  21      168.48      166.60     22.72 o
  -3   1  21     9508.04     9283.89    180.67 o
  -2   1  21     1783.30     1927.82     56.67 o
  -1   1  21     9403.92     9613.54    184.71 o
   0   1  21     2426.93     2868.33     61.02 o
   1   1  21     9689.65     9592.24    168.52 o
   2   1  21     1761.87     1790.48     46.73 o
   3   1  21     9662.83     9335.89    217.98 o
   4   1  21      170.34      156.04     20.03 o
   5   1  21     2753.74     2494.45     75.59 o
   6   1  21      992.59      995.67     50.01 o
  -6   2  21     5753.75     5370.83    122.86 o
  -5   2  21      187.27      207.03     20.16 o
  -4   2  21      955.24      884.22     75.23 o
  -3   2  21      400.67      424.30     31.48 o
  -2   2  21     3844.99     4002.92    207.87 o
  -1   2  21      173.92      336.92     31.93 o
   0   2  21     1508.25     1561.61     40.14 o
   1   2  21      234.72      284.57     19.24 o
   2   2  21     3636.79     3421.40     74.72 o
   3   2  21      427.48      461.94     41.08 o
   4   2  21      865.61      785.66     35.28 o
   5   2  21      187.67      168.09     24.02 o
   6   2  21     5600.05     5242.17    133.30 o
  -6   3  21      496.48      448.24     31.40 o
  -5   3  21      271.14      278.10     22.38 o
  -4   3  21       98.00      136.13     15.56 o
  -3   3  21     3140.92     3004.60     70.73 o
  -2   3  21      938.83     1065.53     45.79 o
  -1   3  21     2101.40     2207.78     73.75 o
   0   3  21     4705.68     4454.75     86.59 o
   1   3  21     2170.77     2027.02     49.77 o
   2   3  21      840.67      799.94     31.16 o
   3   3  21     2870.26     2605.92     70.55 o
   4   3  21       90.10      107.03     18.54 o
   5   3  21      253.92      286.54     25.30 o
   6   3  21      413.80      446.15     34.18 o
  -6   4  21      513.73      513.42     32.13 o
  -5   4  21      199.91      210.28     24.44 o
  -4   4  21     1154.29     1042.34     32.62 o
  -3   4  21      718.71      736.57     27.69 o
  -2   4  21     1711.32     1781.85     71.19 o
  -1   4  21       91.86      138.53     16.31 o
   0   4  21      688.76      823.37     31.14 o
   1   4  21       93.26      118.47     15.07 o
   2   4  21     1716.95     1665.49     50.88 o
   3   4  21      732.41      715.96     33.71 o
   4   4  21     1249.56     1208.56     44.33 o
   5   4  21      250.91      224.96     23.26 o
   6   4  21      461.25      445.73     31.45 o
  -5   5  21      204.76      267.71     23.82 o
  -4   5  21     1255.28     1218.88     37.59 o
  -3   5  21      792.41      876.65     30.71 o
  -2   5  21      756.99      798.84     38.71 o
  -1   5  21      367.22      395.52     29.51 o
   0   5  21       34.90       67.26     14.31 o
   1   5  21      426.09      419.83     25.51 o
   2   5  21      644.90      630.57     31.59 o
   3   5  21      875.59      930.56     39.82 o
   4   5  21     1260.64     1210.61     44.67 o
   5   5  21      238.99      282.04     25.80 o
  -5   6  21     1671.69     1714.81     63.12 o
  -4   6  21     3419.35     3446.90     75.08 o
  -3   6  21     1890.19     1867.50     51.31 o
  -2   6  21     6298.27     6294.30    437.20 o
  -1   6  21     3092.09     3215.71    151.74 o
   0   6  21      659.93      775.11     30.78 o
   1   6  21     3180.61     3162.43     85.33 o
   2   6  21     6191.26     5791.67    139.60 o
   3   6  21     1863.61     1813.28     55.52 o
   4   6  21     3457.98     3500.92     87.71 o
   5   6  21     1657.62     1604.92     54.11 o
  -4   7  21     5430.42     5418.93    181.72 o
  -3   7  21     3238.94     3102.89     83.76 o
  -2   7  21     1027.20     1098.28     55.97 o
  -1   7  21     2204.22     2297.40    144.57 o
   0   7  21    13755.10    13112.12    456.34 o
   1   7  21     2214.66     2151.59     65.55 o
   2   7  21      965.86      996.37     43.43 o
   3   7  21     3248.38     3315.38     92.28 o
   4   7  21     5391.24     5275.12    121.08 o
  -3   8  21     2567.61     2570.11     89.45 o
  -2   8  21     1448.04     1447.44     57.60 o
  -1   8  21     3945.21     4000.33    232.41 o
   0   8  21      122.43      204.07     22.54 o
   1   8  21     4134.08     4139.58    113.65 o
   2   8  21     1495.67     1559.19     55.92 o
   3   8  21     2636.17     2617.85     79.34 o
  -2   9  21       72.55       95.97     27.75 o
  -1   9  21     1393.93     1285.28     71.35 o
   0   9  21     3397.45     3702.45    177.20 o
   1   9  21     1331.52     1294.04     56.84 o
   2   9  21       67.85       59.76     18.59 o
   0   0  22     7728.46     7480.76    190.77 o
   1   0  22     8533.89     8540.36    151.78 o
   3   0  22     1085.16     1029.68     39.10 o
   4   0  22      859.17      897.66     43.24 o
   5   0  22     3702.81     3564.88     99.75 o
   6   0  22       93.93       88.71     22.15 o
  -6   1  22     2685.33     2561.60     80.98 o
  -5   1  22      352.73      406.03     33.29 o
  -4   1  22     7300.71     6623.68    157.59 o
  -3   1  22     2480.20     2393.15     62.46 o
  -2   1  22      143.14      207.86     17.45 o
  -1   1  22      308.59      545.38     25.28 o
   0   1  22    10510.56    10428.69    180.62 o
   1   1  22      273.44      464.16     31.82 o
   2   1  22      123.01      182.50     17.55 o
   3   1  22     2432.49     2315.53     58.07 o
   4   1  22     6981.32     6646.33    159.01 o
   5   1  22      346.86      367.83     31.89 o
   6   1  22     2642.16     2519.79     79.65 o
  -6   2  22      372.34      389.42     33.22 o
  -5   2  22     3682.66     3599.75     98.64 o
  -4   2  22     1560.76     1469.92     53.88 o
  -3   2  22     1488.71     1559.92     46.67 o
  -2   2  22      989.50     1040.15     36.02 o
  -1   2  22     2965.27     3131.50     94.62 o
   0   2  22      592.39      688.69     26.15 o
   1   2  22     3008.71     2917.86     64.60 o
   2   2  22      945.58      897.05     32.41 o
   3   2  22     1381.28     1350.12     44.44 o
   4   2  22     1741.54     1633.40     52.61 o
   5   2  22     3641.22     3638.10    100.84 o
   6   2  22      359.87      324.59     31.33 o
  -6   3  22     1780.77     1715.69     70.94 o
  -5   3  22      784.21      789.31     43.63 o
  -4   3  22     2364.35     2236.09     61.00 o
  -3   3  22      105.33      155.15     18.73 o
  -2   3  22     9604.57     9516.43    395.35 o
  -1   3  22      977.56     1111.03     36.88 o
   0   3  22      890.51     1081.92     45.85 o
   1   3  22     1091.92     1135.22     35.37 o
   2   3  22     9587.16     9116.90    166.49 o
   3   3  22       81.95      141.07     31.78 o
   4   3  22     2447.41     2362.93     66.38 o
   5   3  22      714.83      744.61     38.52 o
   6   3  22     1955.15     1872.54     66.45 o
  -5   4  22     1424.75     1326.42     56.99 o
  -4   4  22      926.79      897.54     44.06 o
  -3   4  22     4319.83     4212.99    114.88 o
  -2   4  22     1471.00     1636.85    103.12 o
  -1   4  22     1511.66     1559.40     71.68 o
   0   4  22     3354.01     3378.56     76.84 o
   1   4  22     1475.99     1483.69     41.50 o
   2   4  22     1316.96     1332.02     43.94 o
   3   4  22     4320.59     4100.18    107.10 o
   4   4  22     1043.54     1056.71     42.15 o
   5   4  22     1346.23     1227.57     46.68 o
  -5   5  22     1221.21     1224.75     53.86 o
  -4   5  22      849.91      854.07     37.54 o
  -3   5  22      685.69      719.11     31.71 o
  -2   5  22     2947.27     3068.25    186.31 o
  -1   5  22     1232.87     1335.08     53.06 o
   0   5  22      932.33      904.05     35.20 o
   1   5  22     1305.91     1334.37     42.40 o
   2   5  22     2900.71     2738.32     73.25 o
   3   5  22      698.45      689.85     35.36 o
   4   5  22      924.59      897.97     39.44 o
   5   5  22     1294.76     1257.51     47.15 o
  -4   6  22      307.61      367.49     32.15 o
  -3   6  22      508.85      575.01     32.21 o
  -2   6  22     1364.05     1501.75    111.01 o
  -1   6  22     2486.15     2493.08    125.78 o
   0   6  22        2.59       49.25     13.98 o
   1   6  22     2440.72     2385.26     70.35 o
   2   6  22     1556.53     1518.32     54.52 o
   3   6  22      538.67      546.08     32.34 o
   4   6  22      307.09      338.88     28.52 o
  -4   7  22     1996.91     1776.75     87.29 o
  -3   7  22     3028.52     2964.66     93.27 o
  -2   7  22     1989.63     2098.26    113.87 o
  -1   7  22     2281.56     2423.63    136.91 o
   0   7  22     1629.36     1579.57     57.73 o
   1   7  22     2244.66     2214.82     67.79 o
   2   7  22     1901.86     1852.66     63.09 o
   3   7  22     3270.71     3257.11    100.17 o
   4   7  22     1970.73     1774.00     63.79 o
  -3   8  22      745.43      779.05     55.62 o
  -2   8  22     2732.61     2645.64     84.72 o
  -1   8  22     1025.54     1076.03     51.72 o
   0   8  22       16.04       70.95     20.93 o
   1   8  22     1034.80     1057.98     44.47 o
   2   8  22     2675.20     2544.26     77.86 o
   3   8  22      767.49      749.64     39.54 o
  -1   9  22     1019.96      955.60     62.34 o
   0   9  22      590.30      629.08     51.04 o
   1   9  22     1008.70     1046.34     53.46 o
   1   0  23      348.88      470.80     27.79 o
   2   0  23      325.25      342.78     21.81 o
   3   0  23     1089.95     1057.18     39.80 o
   4   0  23      844.51      785.45     42.35 o
   5   0  23        6.33        1.54     17.53 o
   6   0  23      282.79      300.06     31.80 o
  -6   1  23     2121.85     2003.74     70.39 o
  -5   1  23      662.11      684.03     41.81 o
  -4   1  23      678.80      722.73     39.62 o
  -3   1  23     1524.52     1410.42     49.75 o
  -2   1  23     2333.03     2291.50     60.63 o
  -1   1  23      145.49      192.66     16.61 o
   0   1  23     1817.77     2042.33     48.96 o
   1   1  23      129.27      155.38     15.84 o
   2   1  23     2266.04     2224.61     54.64 o
   3   1  23     1528.03     1341.62     42.08 o
   4   1  23      727.63      730.90     40.33 o
   5   1  23      653.49      717.04     42.34 o
   6   1  23     2043.19     2146.29     73.58 o
  -5   2  23      721.20      691.85     38.99 o
  -4   2  23     6770.46     6225.71    149.53 o
  -3   2  23      322.64      325.15     24.54 o
  -2   2  23     1657.45     1714.69     52.66 o
  -1   2  23      999.40     1099.22     36.43 o
   0   2  23    12346.50    12300.56    211.50 o
   1   2  23      917.44     1011.19     33.12 o
   2   2  23     1601.35     1567.67     44.47 o
   3   2  23      291.87      288.24     22.72 o
   4   2  23     6881.83     6563.70    158.93 o
   5   2  23      725.17      700.52     40.55 o
  -5   3  23     4131.55     4016.05    106.65 o
  -4   3  23      263.97      277.92     24.10 o
  -3   3  23     2917.95     2807.87     69.22 o
  -2   3  23     4097.09     4214.79    151.22 o
  -1   3  23     6762.38     6899.00    243.68 o
   0   3  23     6943.52     6911.35    137.92 o
   1   3  23     6821.08     6693.74    125.26 o
   2   3  23     4299.20     3975.17     84.80 o
   3   3  23     2926.62     2650.97     72.92 o
   4   3  23      271.44      321.12     27.63 o
   5   3  23     4274.52     4267.26    114.84 o
  -5   4  23        9.36       31.34     19.94 o
  -4   4  23     8284.40     7677.96    153.63 o
  -3   4  23     3183.63     3352.59    108.49 o
  -2   4  23     1343.97     1422.00     75.61 o
  -1   4  23     2233.97     2372.72     88.33 o
   0   4  23     9558.07     9034.38    212.47 o
   1   4  23     2336.80     2287.72     59.50 o
   2   4  23     1302.26     1229.94     40.33 o
   3   4  23     3175.71     3168.25     83.15 o
   4   4  23     7970.57     7629.40    166.55 o
   5   4  23       12.78       18.17     17.22 o
  -4   5  23      302.62      385.17     29.38 o
  -3   5  23     3234.15     3254.22    142.44 o
  -2   5  23     3002.50     3228.42    154.52 o
  -1   5  23     2055.32     2343.92     89.20 o
   0   5  23      173.00      217.69     19.62 o
   1   5  23     2044.68     2034.08     56.39 o
   2   5  23     2808.42     2804.92     82.29 o
   3   5  23     3173.13     3007.03     80.36 o
   4   5  23      356.20      418.64     30.97 o
   5   5  23     2364.68     2429.44    173.75 o
  -4   6  23     4167.67     4062.24    117.32 o
  -3   6  23      151.88      245.57     24.30 o
  -2   6  23       95.13      127.75     17.77 o
  -1   6  23      233.97      313.33     23.02 o
   0   6  23     5620.55     5531.29    144.77 o
   1   6  23      228.82      307.03     27.03 o
   2   6  23       77.23      127.10     21.54 o
   3   6  23      148.87      221.71     25.97 o
   4   6  23     4113.51     3973.85     99.41 o
  -3   7  23      276.03      307.17     30.34 o
  -2   7  23      272.16      373.80     28.28 o
  -1   7  23     1233.16     1229.15     53.01 o
   0   7  23      173.27      154.10     18.67 o
   1   7  23     1219.73     1158.43     46.87 o
   2   7  23      303.19      376.88     31.56 o
   3   7  23      240.97      235.57     28.01 o
  -2   8  23      350.50      326.69     30.87 o
  -1   8  23      138.56      141.02     20.61 o
   0   8  23      393.70      400.36     34.88 o
   1   8  23      156.19      133.57     21.20 o
   2   8  23      333.37      329.23     29.90 o
   0   0  24      578.51      679.60     37.23 o
   1   0  24     4754.93     4712.35     92.59 o
   2   0  24      249.25      257.69     22.13 o
   3   0  24      943.52      892.95     37.22 o
   4   0  24      169.08      163.03     24.76 o
   5   0  24     1034.57      954.31     66.97 o
  -5   1  24      705.05      667.83     40.30 o
  -4   1  24     3254.45     3211.70     90.74 o
  -3   1  24       72.48       71.10     17.19 o
  -2   1  24     4008.29     4103.21    168.30 o
  -1   1  24      307.58      362.80     21.54 o
   0   1  24     1521.49     1592.75     41.96 o
   1   1  24      318.40      355.99     21.75 o
   2   1  24     4073.35     3977.16     83.25 o
   3   1  24       45.86       65.66     17.77 o
   4   1  24     3197.56     3172.73     92.79 o
   5   1  24      742.97      711.53     43.26 o
  -5   2  24     1229.94     1132.08     49.64 o
  -4   2  24      653.72      678.25     38.03 o
  -3   2  24     4334.05     4285.42    164.81 o
  -2   2  24      593.03      727.16     31.27 o
  -1   2  24     1783.15     1846.80     50.74 o
   0   2  24     5727.17     5795.46    109.26 o
   1   2  24     1783.61     1766.65     46.21 o
   2   2  24      476.01      550.34     27.54 o
   3   2  24     4448.64     4340.82    102.31 o
   4   2  24      632.29      673.80     41.99 o
   5   2  24     1309.81     1196.49     53.28 o
  -5   3  24      551.92      541.60     40.98 o
  -4   3  24      540.23      577.63     31.58 o
  -3   3  24     1651.33     1785.08     57.19 o
  -2   3  24     3043.26     3251.04    174.86 o
  -1   3  24     1741.97     1855.22     76.96 o
   0   3  24     1989.48     2174.36     56.41 o
   1   3  24     1672.04     1649.01     45.17 o
   2   3  24     2997.86     3001.47     69.61 o
   3   3  24     1724.46     1634.32     54.36 o
   4   3  24      588.09      587.51     36.24 o
   5   3  24      561.92      581.36     41.51 o
  -4   4  24     1257.65     1310.12     45.11 o
  -3   4  24     3801.13     4118.50    208.28 o
  -2   4  24     1388.58     1548.47    115.08 o
  -1   4  24     4681.23     4681.21    169.84 o
   0   4  24       47.45      162.70     43.19 o
   1   4  24     4282.66     4173.55     94.36 o
   2   4  24     1432.86     1431.76     43.65 o
   3   4  24     3990.40     4031.82     99.03 o
   4   4  24     1245.33     1318.97     50.60 o
  -4   5  24     2880.00     2837.91     78.02 o
  -3   5  24     1090.35     1161.06     40.64 o
  -2   5  24     8250.68     8481.19    410.64 o
  -1   5  24     2223.54     2298.64    110.35 o
   0   5  24      738.17      792.21     32.57 o
   1   5  24     2270.61     2156.43     58.54 o
   2   5  24     8605.77     8031.24    184.23 o
   3   5  24     1000.04     1060.44     63.64 o
   4   5  24     2757.88     2640.23     76.07 o
  -3   6  24     1512.48     1634.08     71.92 o
  -2   6  24     2393.24     2460.13    168.61 o
  -1   6  24     1050.68     1067.02     38.51 o
   0   6  24     2243.74     2234.12     59.06 o
   1   6  24     1187.33     1138.82     45.68 o
   2   6  24     2460.50     2397.87    136.41 o
   3   6  24     1516.55     1531.94     58.11 o
  -2   7  24      133.78      184.11     22.83 o
  -1   7  24     1513.28     1508.50     89.59 o
   0   7  24      436.86      477.39     28.55 o
   1   7  24     1427.95     1448.43     61.61 o
   2   7  24      128.18      132.55     23.01 o
   1   0  25      288.94      412.49     22.75 o
   2   0  25     4993.42     5086.99    162.11 o
   3   0  25      136.99      184.56     21.26 o
   4   0  25      368.37      327.79     31.17 o
   5   0  25       63.88       31.52     24.64 o
  -5   1  25     1768.57     1606.78     62.62 o
  -4   1  25       59.17       84.27     21.48 o
  -3   1  25     3447.40     3503.48    101.39 o
  -2   1  25      379.09      467.57     27.28 o
  -1   1  25     2735.94     2866.08     69.39 o
   0   1  25      994.33     1049.13     33.18 o
   1   1  25     2772.31     2814.22     63.12 o
   2   1  25      374.73      491.46     35.01 o
   3   1  25     3656.70     3677.82     88.68 o
   4   1  25       70.09       78.86     22.13 o
   5   1  25     1794.92     1601.35     63.30 o
  -4   2  25     2308.06     2312.96     72.12 o
  -3   2  25      462.36      502.68     30.29 o
  -2   2  25     7948.34     7880.73    329.00 o
  -1   2  25      201.05      229.18     20.10 o
   0   2  25      469.87      618.03     29.19 o
   1   2  25      185.17      202.58     18.28 o
   2   2  25     8016.55     7869.95    145.62 o
   3   2  25      461.51      454.57     34.71 o
   4   2  25     2250.34     2238.63     76.37 o
  -4   3  25      605.87      609.29     33.31 o
  -3   3  25     1096.28     1173.04     41.69 o
  -2   3  25      638.19      744.04     31.88 o
  -1   3  25     1653.07     1770.34     58.32 o
   0   3  25      188.52      288.96     22.20 o
   1   3  25     1487.76     1506.85     46.35 o
   2   3  25      708.50      725.09     30.72 o
   3   3  25     1158.63     1099.61     44.13 o
   4   3  25      673.50      687.55     44.37 o
  -4   4  25     1382.02     1418.23     51.99 o
  -3   4  25     1653.67     1689.10     72.09 o
  -2   4  25      490.22      537.71     28.52 o
  -1   4  25      443.13      496.99     27.61 o
   0   4  25     5053.60     5096.64    108.30 o
   1   4  25      336.02      341.98     24.75 o
   2   4  25      429.27      446.68     28.68 o
   3   4  25     1623.06     1560.38     54.29 o
   4   4  25     1571.15     1474.99     54.04 o
  -3   5  25       28.17       71.73     18.78 o
  -2   5  25     1740.25     1897.06     74.61 o
  -1   5  25      702.74      742.35     63.09 o
   0   5  25     5867.50     5649.09    118.81 o
   1   5  25      788.50      775.82     33.16 o
   2   5  25     1863.44     1918.97     64.26 o
   3   5  25       18.51       57.56     23.63 o
  -2   6  25      300.80      378.16     28.77 o
  -1   6  25     1750.29     1866.58     88.54 o
   0   6  25       68.44      123.61     17.63 o
   1   6  25     1697.50     1711.55     77.99 o
   2   6  25      320.30      366.48     31.38 o
  -1   7  25      380.70      411.19     42.62 o
   0   7  25     1604.43     1634.22     49.47 o
   1   7  25      357.31      360.52     30.08 o
   0   0  26     1487.49     1492.32     66.73 o
   1   0  26     4383.45     4560.08     99.35 o
   2   0  26      464.15      530.22     30.22 o
   3   0  26     2610.39     2531.45     79.20 o
   4   0  26     1181.52     1151.06     51.04 o
  -4   1  26     5532.75     5470.71    137.48 o
  -3   1  26      661.22      709.06     33.99 o
  -2   1  26      340.61      375.62     26.51 o
  -1   1  26      891.76     1045.58     37.17 o
   0   1  26     8049.32     8117.81    160.07 o
   1   1  26      894.88     1010.06     33.70 o
   2   1  26      389.42      473.76     29.65 o
   3   1  26      627.84      658.45     34.41 o
   4   1  26     5549.88     5478.90    139.45 o
  -4   2  26     1443.61     1405.82     54.83 o
  -3   2  26      855.89      833.26     36.29 o
  -2   2  26      428.00      509.98     31.94 o
  -1   2  26     4752.16     4841.73    109.68 o
   0   2  26     4338.74     4246.07     97.90 o
   1   2  26     4797.03     4726.06    102.02 o
   2   2  26      409.62      439.38     26.15 o
   3   2  26      879.21      781.91     42.32 o
   4   2  26     1359.06     1315.60     56.47 o
  -3   3  26      189.19      201.71     22.25 o
  -2   3  26      297.79      303.21     24.17 o
  -1   3  26      278.00      325.94     23.75 o
   0   3  26      702.44      679.66     30.27 o
   1   3  26      238.24      280.49     22.68 o
   2   3  26      312.78      283.60     23.89 o
   3   3  26      199.74      181.62     23.92 o
  -3   4  26      570.15      642.70     33.04 o
  -2   4  26     1394.84     1317.56     72.10 o
  -1   4  26      289.66      307.96     23.79 o
   0   4  26      835.99      794.31     32.98 o
   1   4  26      276.11      261.25     22.52 o
   2   4  26     1403.31     1353.83     45.42 o
   3   4  26      552.65      590.22     37.71 o
  -2   5  26     2256.78     2226.78    111.10 o
  -1   5  26      991.13      960.47     53.29 o
   0   5  26      346.50      384.58     26.05 o
   1   5  26      911.22      908.11     36.25 o
   2   5  26     2357.55     2183.34     69.18 o
  -1   6  26      979.96     1028.41     45.39 o
   0   6  26      385.40      420.06     27.39 o
   1   6  26     1019.81     1046.44     46.52 o
   1   0  27     1951.45     2179.78     58.41 o
   2   0  27     5264.69     5279.69    188.01 o
   3   0  27      331.49      372.82     28.27 o
  -3   1  27     2158.67     2189.08     91.46 o
  -2   1  27     2173.07     2146.86     77.70 o
  -1   1  27     2396.44     2505.29     64.83 o
   0   1  27      828.99      998.01     36.74 o
   1   1  27     2549.98     2554.81     59.34 o
   2   1  27     2266.95     2215.96     60.80 o
   3   1  27     2083.03     2131.44     62.25 o
  -3   2  27     1599.95     1679.48     70.63 o
  -2   2  27      525.67      688.86     32.54 o
  -1   2  27     1302.80     1364.16     43.42 o
   0   2  27     1226.50     1265.81     41.69 o
   1   2  27     1228.48     1261.78     42.11 o
   2   2  27      532.58      617.83     33.16 o
   3   2  27     1579.96     1532.49     58.76 o
  -3   3  27     1077.30     1119.81    105.45 o
  -2   3  27     1371.56     1434.86     46.24 o
  -1   3  27      852.58      903.86     35.59 o
   0   3  27       50.63       68.37     15.83 o
   1   3  27      759.42      807.79     33.73 o
   2   3  27     1379.54     1409.05     46.73 o
   3   3  27     1075.69     1026.41    122.53 o
  -2   4  27      145.57      177.28     20.81 o
  -1   4  27       92.98      171.39     20.15 o
   0   4  27     1359.85     1552.55     48.02 o
   1   4  27      116.23      192.81     26.31 o
   2   4  27      120.71      204.10     24.80 o
  -1   5  27     2478.95     2264.73    148.64 o
   0   5  27       71.90      119.88     18.49 o
   1   5  27     2616.93     2441.49    155.67 o
   0   0  28     2449.37     2324.38     96.39 o
   1   0  28      488.74      554.48     30.29 o
   2   0  28      396.29      418.12     28.06 o
  -2   1  28      256.72      342.50     25.97 o
  -1   1  28      570.91      677.46     30.78 o
   0   1  28       87.63      131.76     17.66 o
   1   1  28      519.88      583.87     34.43 o
   2   1  28      295.65      366.76     27.05 o
  -2   2  28     1318.61     1343.88     45.05 o
  -1   2  28      938.32      939.42     36.23 o
   0   2  28      257.28      344.57     25.03 o
   1   2  28      900.94      927.51     36.19 o
   2   2  28     1221.24     1251.79     48.75 o
  -1   3  28     1620.29     1613.33     49.37 o
   0   3  28        0.23       36.58     14.66 o
   1   3  28     1684.53     1694.65     51.01 o
 
